# Supplementary material for: Pharmacological Gq inhibition induces strong pulmonary vasorelaxation and reverses pulmonary hypertension
Source: EMBO Mol Med. 2024 Jul 8;16(8):7. doi: 10.1038/s44321-024-00096-0 (PMC11319782; doi:10.1038/s44321-024-00096-0)
Supplement: Supplementary file 2 — Source data Fig. 1 [file 44321_2024_96_MOESM2_ESM.zip]

Archive with 2 entries (1 files):
- Figure 1/1F/
- Figure 1/1F/1F.xlsx
