# Supplementary material for: Pharmacological Gq inhibition induces strong pulmonary vasorelaxation and reverses pulmonary hypertension
Source: EMBO Mol Med. 2024 Jul 8;16(8):7. doi: 10.1038/s44321-024-00096-0 (PMC11319782; doi:10.1038/s44321-024-00096-0)
Supplement: Supplementary file 2 — Source data Fig. 1 [file 44321_2024_96_MOESM2_ESM.zip › Figure 1/1F/1F.xlsx]

## Sheet: Tabelle1
% Relaxation
	5-HT DMSO	5-HT FR	U-46619 FR	U-46619 Y-27632 FR	ET-1 FR	ET-1 PTX FR	ET-1 Y-27632 FR	KCL DMSO	KCl FR
	3.53982	85	72.8358	83.7563	78.453	80.6202	95.9707	-1.0582	-1.85185
	11.0465	81.7073	62.6062	90.2724	76.9231	66.5236	98.7041	-2.58303	-0.273973
	-1.88679	88.1818	58.147	89.0351	75.3378	81.2317	88.8889	-0.230947	-1.67598
	3.36538	75.4513	58.516	91.6129	72.2008	74.6867	95.3757	-2.42718	0.271003
	1.38408	89.6947	52.8814	90.583	69.3151	72.6667	97.0588	-3.23887	-1.9943
	9.64912	84.7176	54.2662	89.6774	62.5483		98.3539	-0.673401	-3.0303
	-3.46939	86.1789	56.5632		75.0515
	-9.2827	72.5352	45.057		76.5766
	-6.84211	84.1346	43.5185		68.0473
	11.3636	64.9682	49.0969		68.6786
		76.6949	17.9577		65.0667
		61.9048	47.9751		73.7913
			49.1879		72.2749
			55.8511
			59.2287
Average	1.88676	79.2641	52.2459	89.1562	71.8665	75.1458	95.7254	-1.70194	-1.4259
