# Supplementary material for: Pharmacological Gq inhibition induces strong pulmonary vasorelaxation and reverses pulmonary hypertension
Source: EMBO Mol Med. 2024 Jul 8;16(8):7. doi: 10.1038/s44321-024-00096-0 (PMC11319782; doi:10.1038/s44321-024-00096-0)
Supplement: Supplementary file 3 — Source data Fig. 2 [file 44321_2024_96_MOESM3_ESM.zip]

Archive with 6 entries (3 files):
- Figure 2/2A/
- Figure 2/2A/2A.xlsx
- Figure 2/2B/
- Figure 2/2B/2B.xlsx
- Figure 2/2C/
- Figure 2/2C/2C.xlsx
