# Supplementary material for: Pharmacological Gq inhibition induces strong pulmonary vasorelaxation and reverses pulmonary hypertension
Source: EMBO Mol Med. 2024 Jul 8;16(8):7. doi: 10.1038/s44321-024-00096-0 (PMC11319782; doi:10.1038/s44321-024-00096-0)
Supplement: Supplementary file 3 — Source data Fig. 2 [file 44321_2024_96_MOESM3_ESM.zip › Figure 2/2A/2A.xlsx]

## Sheet: Tabelle1
DMSO pre-treatment % 5-HT constriciton	10-9	3*10-9	10-8	3*10-8	10-7	3*10-7	10-6	3*10-6	10-5
	-0.322928	3.55221	3.55221	15.5005	41.9806	75.2422	97.8471	110.764	118.192
	0.645856	1.93757	4.52099	9.36491	36.8138	64.2626	84.6071	96.2325	101.399
	0.322928	2.58342	3.55221	5.16685	17.1152	46.1787	70.0753	80.409	86.5447
	1.93757	4.52099	15.5005	31.6469	48.7621	70.3983	82.9925	89.451	89.774
	0.645856	7.10441	18.4069	59.4187	71.0441	82.3466	89.451	95.9096	97.5242
	3.55221	15.1776	28.4177	45.2099	69.4295	81.3778	96.5554	104.306	106.566
average	1.13025	5.8127	12.3251	27.718	47.5242	69.9677	86.9214	96.1787	100
Ketanserin pre-treatment % 5-HT constriciton	10-9	3*10-9	10-8	3*10-8	10-7	3*10-7	10-6	3*10-6	10-5
	-0.968784	-0.968784	-0.968784	0	0.968784	0.645856	0.968784	2.2605	1.61464
	-0.322928	-0.322928	0.322928	0.645856	1.29171	1.61464	1.93757	2.2605	2.58342
	0	0.322928	0	-0.645856	1.29171	0.968784	0.645856	-1.93757	0.322928
	0.645856	0.645856	0.968784	1.61464	2.90635	3.22928	4.84392	5.48977	6.45856
	-0.161464	-0.080732	0.080732	0.40366	1.61464	1.61464	2.09903	2.0183	2.74489
FR pre-treatment % 5-HT constriciton	10-9	3*10-9	10-8	3*10-8	10-7	3*10-7	10-6	3*10-6	10-5
	-0.645856	0	0	0.968784	0.968784	0.968784	2.58342	0	-0.645856
	-1.61464	-1.61464	-0.645856	0	0	0	0.968784	1.93757	1.93757
	0	-1.29171	-1.61464	-2.58342	-3.55221	-3.22928	-3.55221	-4.84392	-2.58342
	0.322928	1.61464	0.968784	2.58342	2.2605	4.19806	3.87513	4.19806	4.19806
average	-0.484392	-0.322928	-0.322928	0.242196	-0.080732	0.484392	0.968784	0.322928	0.726588
