# Supplementary material for: Pharmacological Gq inhibition induces strong pulmonary vasorelaxation and reverses pulmonary hypertension
Source: EMBO Mol Med. 2024 Jul 8;16(8):7. doi: 10.1038/s44321-024-00096-0 (PMC11319782; doi:10.1038/s44321-024-00096-0)
Supplement: Supplementary file 3 — Source data Fig. 2 [file 44321_2024_96_MOESM3_ESM.zip › Figure 2/2B/2B.xlsx]

## Sheet: Tabelle1
		DMSO pre-treatment % 5-HT constriciton	Ketanserin pre-treatment % 5-HT constriciton	FR pre-treatment % 5-HT constriciton
		118.192	1.61464	-0.645856
		101.399	2.58342	1.93757
		86.5447	0.322928	-2.58342
		89.774	6.45856	4.19806
		97.5242
		106.566
	average	100	2.74489	0.726588
