# Supplementary material for: Pharmacological Gq inhibition induces strong pulmonary vasorelaxation and reverses pulmonary hypertension
Source: EMBO Mol Med. 2024 Jul 8;16(8):7. doi: 10.1038/s44321-024-00096-0 (PMC11319782; doi:10.1038/s44321-024-00096-0)
Supplement: Supplementary file 3 — Source data Fig. 2 [file 44321_2024_96_MOESM3_ESM.zip › Figure 2/2C/2C.xlsx]

## Sheet: Tabelle1
	DMR native
Experiment	-14	-9	-8	-7.5	-7	-6.5	-6
1	6.5158e-15	13.7416	12.9665	44.3828	99.8086	130.813	146.029
2	9.6733e-15	15.4081	21.7688	49.5498	107.464	163.665	227.128
3	2.0796e-14	16.7369	52.9586	98.4543	147.119	196.097	191.101
average	1.23284e-14	15.2955	29.2313	64.129	118.131	163.525	188.086
	DMR sh-control
Experiment	-14	-9	-8	-7.5	-7	-6.5	-6
1	5.1042e-15	9.01254	10.9404	37.8605	74.1301	109.718	122.571
2	7.7823e-15	11.312	22.4519	66.5193	85.9481	152.109	187.239
3	8.72027e-15	2.97822	35.0419	69.1011	112.004	120.938	142.937
average	7.20226e-15	7.76758	22.8114	57.827	90.6942	127.588	150.915
	DMR sh-Gq
Experiment	-14	-9	-8	-7.5	-7	-6.5	-6
1	5.0787e-15	7.04724	20.9055	47.3228	56.6367	58.7739	60.9674
2	9.2262e-15	7.68632	11.9709	14.456	2.02545	20.9634	31.9398
3	5.2151e-15	6.42429	46.1319	74.0855	72.1364	88.6807	92.054
average	6.50667e-15	7.05262	26.3361	45.2881	43.5995	56.1393	61.6537
	DMR sh-G11
Experiment	-14	-9	-8	-7.5	-7	-6.5	-6
1	1.6032e-14	10.3995	11.4218	35.8497	54.5633	69.3297	70.4807
2	9.9212e-15	1.89458	6.85419	20.9852	40.7882	68.0394	75.8128
3	5.5857e-15	6.16079	26.5956	44.7088	69.9098	98.6874	103.117
average	1.0513e-14	6.15161	14.9572	33.8479	47.6757	78.6855	83.1369
	DMR sh-Gq + sh-G11
Experiment	-14	-9	-8	-7.5	-7	-6.5	-6
1	1.116e-14	16.1866	12.7211	29.6423	51.1358	65.7806	63.5573
2	6.3328e-15	3.7931	5.47414	15.8103	27.6897	47.5517	57.9914
3	4.5687e-15	6.76698	24.1127	38.6343	60.5247	98.8426	114.738
average	7.35383e-15	9.98983	14.1026	28.029	39.4127	70.725	78.7621
	DMR FR
Experiment	-14						-6
1	0						-1.34538
2	0						31.8198
3	0						21.7499
4	0						43.9118
average	0						24.034
