# Supplementary material for: Pharmacological Gq inhibition induces strong pulmonary vasorelaxation and reverses pulmonary hypertension
Source: EMBO Mol Med. 2024 Jul 8;16(8):7. doi: 10.1038/s44321-024-00096-0 (PMC11319782; doi:10.1038/s44321-024-00096-0)
Supplement: Supplementary file 4 — Source data Fig. 3 [file 44321_2024_96_MOESM4_ESM.zip › Figure 3/3A/3A.xlsx]

## Sheet: Tabelle1
DMSO pre-treatment % U-46619 constriciton	10-10	3*10-10	10-9	3*10-9	10-8	3*10-8	10-7	3*10-7	10-6	3*10-6	10-5
	1.00071	3.5025	16.0114	42.03	77.8056	95.3181	104.825	113.081	116.083	117.834	118.335
	0.750536	2.00143	4.25304	17.0122	45.0322	61.7941	69.0493	75.0536	78.0558	80.8077	81.0579
	1.00071	1.25089	3.75268	13.5096	44.5318	54.7891	60.2931	66.0472	67.5482	69.5497	70.05
	0.750536	1.50107	4.25304	9.25661	49.5354	63.045	72.802	78.3059	81.5583	84.5604	85.5611
	4.7534	10.2573	18.7634	24.5175	74.8034	91.3152	102.323	109.828	110.579	111.33	111.58
	-1.75125	3.25232	18.0129	22.0157	63.2952	75.554	83.5597	88.3131	90.0643	91.5654	91.8156
	3.75268	13.5096	27.7698	48.2845	100.322	116.083	129.843	137.348	139.35	140.851	141.601
average	1.46533	5.03931	13.2595	25.2323	65.0465	79.6998	88.9564	95.4253	97.6054	99.4996	100
SQ pre-treatment % U-46619 constriciton	10-10	3*10-10	10-9	3*10-9	10-8	3*10-8	10-7	3*10-7	10-6	3*10-6	10-5
	0.750536	0.750536	1.50107	3.25232	3.75268	5.50393	6.75482	8.75625	21.5154	33.0236	50.2859
	-1.25089	-0.500357	0.250179	0.500357	0.250179	0.500357	1.25089	2.00143	4.00286	24.5175	47.0336
	-1.00071	0	0.250179	0	0.500357	0.750536	0.750536	2.00143	11.5082	27.0193	64.2959
	1.50107	3.75268	9.25661	11.0079	12.2588	17.7627	21.5154	30.5218	48.5347	70.8006	90.8149
	0	0.250179	0.750536	0.500357	0.250179	3.00214	9.75697	15.0107	20.0143	50.0357	69.7999
	0.500357	0.500357	0.750536	1.75125	1.75125	4.25304	5.00357	26.0186	30.2716	62.0443	75.8041
average	0.0833929	0.792233	2.12652	2.83536	3.12723	5.29545	7.50536	14.0517	22.6412	44.5735	66.3391
FR pre-treatment % U-46619 constriciton	10-10	3*10-10	10-9	3*10-9	10-8	3*10-8	10-7	3*10-7	10-6	3*10-6	10-5
	0	0.250179	0.500357	2.00143	5.00357	9.25661	13.0093	15.2609	17.7627	19.5139	20.7648
	-0.250179	-0.250179	0	1.75125	7.005	12.2588	18.0129	21.7655	23.5168	24.5175	24.5175
	0.250179	0.250179	0.500357	2.50179	5.25375	11.258	16.0114	18.7634	20.7648	21.2652	21.015
	-0.250179	-0.250179	-0.750536	0.250179	2.25161	8.00572	13.0093	16.0114	19.5139	19.7641	21.7655
average	-0.0625447	0	0.0625447	1.62616	4.87848	10.1948	15.0107	17.9503	20.3896	21.2652	22.0157
FR+Y27632 pre-treatment % U-46619 constriciton	10-10	3*10-10	10-9	3*10-9	10-8	3*10-8	10-7	3*10-7	10-6	3*10-6	10-5
	0.500357	0	-0.250179	-0.750536	-0.750536	-1.00071	-0.500357	-0.500357	-0.500357	-0.500357	-1.25089
	-1.25089	-1.25089	-1.25089	-0.500357	0	0	0.250179	1.50107	0.250179	0	0
	-0.750536	-0.250179	0	-0.250179	-0.250179	0	0	0.250179	0	0.750536	1.00071
	-0.500357	0	0.250179	-0.750536	0.250179	-0.250179	0.250179	1.25089	2.50179	4.50322	6.00429
	0	0	0.250179	0.500357	-0.500357	0.250179	0.750536	0.750536	2.25161	2.00143	2.50179
average	-0.400286	-0.300214	-0.200143	-0.35025	-0.250179	-0.200143	0.150107	0.650465	0.900643	1.35096	1.65118
