# Supplementary material for: Pharmacological Gq inhibition induces strong pulmonary vasorelaxation and reverses pulmonary hypertension
Source: EMBO Mol Med. 2024 Jul 8;16(8):7. doi: 10.1038/s44321-024-00096-0 (PMC11319782; doi:10.1038/s44321-024-00096-0)
Supplement: Supplementary file 4 — Source data Fig. 3 [file 44321_2024_96_MOESM4_ESM.zip › Figure 3/3B/3B.xlsx]

## Sheet: Tabelle1
	DMSO pre-treatment % U-46619 constriciton	SQ pre-treatment % U-46619 constriciton	FR pre-treatment % U-46619 constriciton	FR+Y27632 pre-treatment % U-46619 constriciton
	118.335	50.2859	20.7648	-1.25089
	81.0579	47.0336	24.5175	0
	70.05	64.2959	21.015	1.00071
	85.5611	90.8149	21.7655	6.00429
	111.58	69.7999		2.50179
	91.8156	75.8041
	141.601
average	100	66.3391	22.0157	1.65118
