# Supplementary material for: Pharmacological Gq inhibition induces strong pulmonary vasorelaxation and reverses pulmonary hypertension
Source: EMBO Mol Med. 2024 Jul 8;16(8):7. doi: 10.1038/s44321-024-00096-0 (PMC11319782; doi:10.1038/s44321-024-00096-0)
Supplement: Supplementary file 4 — Source data Fig. 3 [file 44321_2024_96_MOESM4_ESM.zip › Figure 3/3C/3C.xlsx]

## Sheet: Tabelle1
DMSO pre-treatment % ET-1 constriciton	10-12	3*10-12	10-11	3*10-11	10-10	3*10-10	10-9	3*10-9	10-8	3*10-8	10-7
	0	2.06693	2.06693	4.13386	7.34908	16.7651	50.5249	64.7638	77.8543	81.9882	84.5144
	0.918635	0.918635	2.29659	2.29659	2.52625	5.51181	29.626	59.4816	74.1798	82.9068	88.4186
	0.459318	0.918635	1.37795	1.60761	2.75591	5.05249	35.8268	59.9409	75.3281	87.7297	93.0118
	0.688976	6.20079	10.794	16.7651	24.3438	38.1234	73.0315	93.9304	117.126	128.379	132.513
	-0.918635	0.918635	5.05249	19.521	52.1325	71.4239	88.4186	99.4423	102.887	103.346	103.346
	2.52625	2.98556	3.9042	4.59318	8.03806	25.4921	58.3333	79.6916	93.9304	101.28	104.035
	0	0.229659	0.918635	0.688976	3.67454	12.8609	49.147	67.5197	83.1365	91.4042	94.1601
average	0.524934	2.03412	3.77297	7.08661	14.4029	25.0328	54.9869	74.9672	89.206	96.7192	100
Bosentan pre-treatment % ET-1 constriciton	10-12	3*10-12	10-11	3*10-11	10-10	3*10-10	10-9	3*10-9	10-8	3*10-8	10-7
	-1.14829	0	-0.229659	1.60761	2.29659	4.13386	3.9042	7.8084	14.2388	66.1417	99.4423
	-0.688976	0.229659	1.60761	2.29659	2.52625	2.75591	3.9042	5.51181	12.1719	44.0945	67.5197
	-0.229659	0.918635	2.98556	4.82283	6.88976	9.41601	10.3346	11.7126	16.9948	34.4488	56.4961
	0.688976	3.44488	4.13386	8.72703	11.4829	16.0761	21.1286	25.0328	33.3005	64.3045	82.6772
	-0.918635	-1.14829	-1.14829	0.918635	1.83727	2.52625	5.97113	8.95669	13.0906	31.0039	56.0367
	0	0	0.229659	0.459318	0.688976	0.918635	0.918635	2.75591	3.21522	23.6549	47.5394
average	-0.382765	0.574147	1.26312	3.13867	4.28696	5.97113	7.69357	10.2964	15.502	43.9414	68.2852
FR pre-treatment % ET-1 constriciton	10-12	3*10-12	10-11	3*10-11	10-10	3*10-10	10-9	3*10-9	10-8	3*10-8	10-7
	-0.918635	0	0	-0.229659	0.229659	1.14829	3.44488	5.74147	7.8084	8.26772	8.49738
	-0.229659	-0.459318	-0.459318	-0.459318	-0.229659	0.229659	2.52625	6.43045	13.7795	15.3871	16.0761
	-1.14829	0.688976	1.14829	1.37795	1.37795	1.60761	3.67454	6.43045	9.41601	11.4829	13.0906
	0.229659	0.459318	0.229659	0.459318	0.918635	0.918635	1.37795	3.44488	6.20079	8.95669	10.5643
average	-0.516732	0.172244	0.229659	0.287073	0.574147	0.97605	2.75591	5.51181	9.30118	11.0236	12.0571
PTX + FR pre-treatment % ET-1 constriciton	10-12	3*10-12	10-11	3*10-11	10-10	3*10-10	10-9	3*10-9	10-8	3*10-8	10-7
	1.14829	0	-0.688976	-0.459318	0	-0.918635	-0.229659	1.60761	4.82283	9.87533	11.9423
	0	1.14829	1.14829	1.37795	2.06693	1.83727	2.98556	4.13386	7.11942	10.105	11.2533
	-0.688976	0.229659	0.918635	0.229659	-0.688976	0.918635	0.918635	2.75591	5.51181	9.18635	12.8609
	0.459318	0.459318	0.688976	0.918635	1.14829	1.14829	2.29659	3.9042	5.97113	8.72703	9.64567
average	0.229659	0.459318	0.516732	0.516732	0.631562	0.746391	1.49278	3.10039	5.8563	9.47343	11.4255
Y27632 + FR pre-treatment % ET-1 constriciton	10-12	3*10-12	10-11	3*10-11	10-10	3*10-10	10-9	3*10-9	10-8	3*10-8	10-7
	0.688976	-0.459318	-0.229659	0.229659	-0.459318	0	-0.918635	0	-0.459318	0.229659	0.229659
	1.14829	-0.688976	0.459318	-0.229659	0.459318	0.459318	1.37795	1.37795	0.229659	0.459318	0.918635
	-0.918635	-1.37795	0.229659	-0.459318	-1.37795	0	-0.918635	0	0.688976	0	1.37795
	1.14829	0.459318	0.229659	0	0.688976	0.688976	0.459318	0.229659	-0.688976	-0.688976	-0.918635
	0	-0.459318	-0.229659	-0.459318	0.229659	-0.459318	-0.229659	0.688976	0	-0.229659	1.14829
	-0.229659	0	-0.229659	0	-0.688976	-0.459318	-0.688976	-1.14829	-0.229659	-0.229659	-0.229659
average	0.306212	-0.421041	0.0382765	-0.153106	-0.191382	0.0382765	-0.153106	0.191382	-0.0765529	-0.0765529	0.421041
