# Supplementary material for: Pharmacological Gq inhibition induces strong pulmonary vasorelaxation and reverses pulmonary hypertension
Source: EMBO Mol Med. 2024 Jul 8;16(8):7. doi: 10.1038/s44321-024-00096-0 (PMC11319782; doi:10.1038/s44321-024-00096-0)
Supplement: Supplementary file 4 — Source data Fig. 3 [file 44321_2024_96_MOESM4_ESM.zip › Figure 3/3D/3D.xlsx]

## Sheet: Tabelle1
	DMSO pre-treatment % ET-1 constriciton	Bosentan pre-treatment % ET-1 constriciton	FR pre-treatment % ET-1 constriciton	PTX + FR pre-treatment % ET-1 constriciton	Y27632 + FR pre-treatment % ET-1 constriciton
	84.5144	99.4423	8.49738	11.9423	0.229659
	88.4186	67.5197	16.0761	11.2533	0.918635
	93.0118	56.4961	13.0906	12.8609	1.37795
	132.513	82.6772	10.5643	9.64567	-0.918635
	103.346	56.0367			1.14829
	104.035	47.5394			-0.229659
	94.1601
average	100	68.2852	12.0571	11.4255	0.421041
