# Supplementary material for: Pharmacological Gq inhibition induces strong pulmonary vasorelaxation and reverses pulmonary hypertension
Source: EMBO Mol Med. 2024 Jul 8;16(8):7. doi: 10.1038/s44321-024-00096-0 (PMC11319782; doi:10.1038/s44321-024-00096-0)
Supplement: Supplementary file 4 — Source data Fig. 3 [file 44321_2024_96_MOESM4_ESM.zip › Figure 3/3E/3E.xlsx]

## Sheet: Tabelle1
DMSO pre-treatment % ET-1 constriciton	10-10	3*10-10	10-9	3*10-9	10-8	3*10-8
	0	4.60751	13.8225	70.1365	109.556	133.618
	0	3.07167	19.4539	60.4096	69.1126	92.1502
	0	5.6314	79.3515	120.307	120.307	119.795
	0	0.511945	28.6689	63.9932	78.8396	100.853
	2.04778	4.60751	20.4778	58.3618	76.2799	77.8157
	1.02389	4.09556	18.43	60.4096	76.2799	75.7679
average	0.511945	3.75427	30.0341	72.2696	88.3959	100
FR pre-treatment % ET-1 constriciton	10-10	3*10-10	10-9	3*10-9	10-8	3*10-8
	0	1.02389	0	6.14334	8.19113	12.7986
	0	0.511945	0.972696	9.21502	15.3584	21.5017
	0.511945	1.53584	8.19113	13.3106	13.8225	15.3584
	0	1.53584	1.02389	3.07167	1.53584	3.07167
	0	0.511945	2.55973	3.58362	5.6314	6.65529
	4.24915	5.6314	16.3823	21.5017	24.0614	24.5734
average	0.793515	1.79181	4.85495	9.47099	11.4334	13.9932
