# Supplementary material for: Pharmacological Gq inhibition induces strong pulmonary vasorelaxation and reverses pulmonary hypertension
Source: EMBO Mol Med. 2024 Jul 8;16(8):7. doi: 10.1038/s44321-024-00096-0 (PMC11319782; doi:10.1038/s44321-024-00096-0)
Supplement: Supplementary file 4 — Source data Fig. 3 [file 44321_2024_96_MOESM4_ESM.zip › Figure 3/3F/3F.xlsx]

## Sheet: Tabelle1
	DMSO pre-treatment % ET-1 constriciton	FR pre-treatment % ET-1 constriciton
	133.618	12.7986
	92.1502	21.5017
	119.795	15.3584
	100.853	3.07167
	77.8157	6.65529
	75.7679	24.5734
average	100	13.9932
