# Supplementary material for: Pharmacological Gq inhibition induces strong pulmonary vasorelaxation and reverses pulmonary hypertension
Source: EMBO Mol Med. 2024 Jul 8;16(8):7. doi: 10.1038/s44321-024-00096-0 (PMC11319782; doi:10.1038/s44321-024-00096-0)
Supplement: Supplementary file 5 — Source data Fig. 4 [file 44321_2024_96_MOESM5_ESM.zip › Figure 4/4C/4C.xlsx]

## Sheet: Tabelle1
ET-1 pre-constriction DMSO % constriciton	10-9	3*10-9	10-8	3*10-8	10-7	3*10-7	10-6	3*10-6	10-5
	100.975	101.559	101.559	101.17	100.39	100	99.2203	98.8304	96.8811
	102.695	102.695	102.426	101.887	100.539	98.6523	98.1132	95.4178	95.1482
	101.679	103.357	102.398	103.118	102.398	102.638	101.918	100.24	100.48
	101.345	101.345	102.691	103.139	104.036	101.794	101.345	98.2063	97.3094
	101.105	101.381	102.486	101.934	100.552	103.039	103.039	104.144	103.315
	100.285	100.57	101.425	100.57	100.285	98.8604	99.7151	99.1453	100.57
	100.877	99.1228	98.2456	100.219	97.5877	97.5877	97.5877	96.7105	98.0263
	100.746	100	101.244	99.7512	98.5075	99.005	98.5075	98.7562	98.01
average	101.213	101.254	101.559	101.473	100.537	100.197	99.9308	98.9312	98.7174
ET-1 pre-constriction Bosentan % constriciton	10-9	3*10-9	10-8	3*10-8	10-7	3*10-7	10-6	3*10-6	10-5
	100.93	101.86	102.326	102.791	100.465	98.1395	96.5116	93.7209	93.7209
	102.033	103.049	102.846	102.236	101.423	98.1707	95.935	91.0569	83.7398
	101.163	102.035	102.035	103.198	103.488	103.198	103.488	101.453	100
	101.196	100	101.675	100.239	100.239	97.6077	97.6077	96.4115	94.9761
	100.478	101.196	99.7608	99.5215	97.3684	95.6938	94.0191	90.4306	83.2536
average	101.16	101.628	101.728	101.597	100.597	98.5619	97.5124	94.6147	91.1381
ET-1 pre-constriction Iloprost % constriciton	10-9	3*10-9	10-8	3*10-8	10-7	3*10-7	10-6	3*10-6	10-5
	101.567	101.567	101.044	100.261	99.4778	99.2167	92.4282	90.3394	87.9896
	100.256	101.282	98.9744	96.9231	94.359	90	84.8718	80.7692	76.9231
	100.592	100.789	98.0276	96.4497	90.927	86.1933	80.0789	70.6114	57.5937
	99.4371	99.2495	97.3734	96.6229	94.7467	90.4315	88.1801	84.9906	76.9231
	101.193	101.193	99.8012	97.6143	94.2346	90.4573	84.6918	75.7455	66.2028
	102.251	101.313	101.876	100.188	98.3114	96.9981	94.1839	85.5535	80.863
	102.717	102.989	102.446	100.815	99.4565	93.2065	87.2283	73.0978	60.8696
average	101.145	101.197	99.9347	98.4106	95.9304	92.3576	87.3804	80.1582	72.4807
ET-1 pre-constriction Sildenafil % constriciton	10-9	3*10-9	10-8	3*10-8	10-7	3*10-7	10-6	3*10-6	10-5
	100.635	99.0476	97.4603	95.5556	94.2857	91.4286	87.3016	83.4921	64.127
	102.579	103.438	100	93.4097	88.5387	77.3639	64.1834	56.7335	51.5759
	101.895	97.6842	95.5789	91.7895	89.6842	79.3684	73.8947	72.6316	67.7895
	100.905	98.8688	98.19	94.3439	94.3439	90.4977	84.3891	84.1629	80.0905
	100	98.927	97.6395	97.8541	95.0644	93.9914	90.7725	80.9013	60.515
	98.4848	97.619	94.8052	92.4242	89.6104	87.6623	83.3333	77.4892	67.7489
average	100.75	99.2642	97.279	94.2295	91.9212	86.7187	80.6458	75.9018	65.3078
ET-1 pre-constriction FR % constriciton	10-9	3*10-9	10-8	3*10-8	10-7	3*10-7	10-6	3*10-6	10-5
	103.333	106.25	106.25	101.042	43.125	31.0417	25.625	21.875	18.75
	101.934	105.249	104.696	98.0663	48.3425	34.5304	27.9006	24.3094	21.547
	102.489	106.109	104.072	100.226	45.4751	30.7692	24.6606	19.2308	15.3846
	103.077	104.835	103.736	97.3626	53.4066	40.4396	34.0659	31.6484	29.011
	103.834	106.07	105.112	104.473	63.8978	45.3674	37.3802	32.9073	30.0319
	103.877	107.754	107.431	102.908	53.6349	43.9418	39.9031	37.6414	34.0872
	107.657	110.209	112.297	97.4478	54.9884	45.4756	41.0673	38.9791	37.355
average	103.743	106.639	106.228	100.218	51.8386	38.7951	32.9432	29.513	26.5952
