# Supplementary material for: Pharmacological Gq inhibition induces strong pulmonary vasorelaxation and reverses pulmonary hypertension
Source: EMBO Mol Med. 2024 Jul 8;16(8):7. doi: 10.1038/s44321-024-00096-0 (PMC11319782; doi:10.1038/s44321-024-00096-0)
Supplement: Supplementary file 5 — Source data Fig. 4 [file 44321_2024_96_MOESM5_ESM.zip › Figure 4/4D/4D.xlsx]

## Sheet: Tabelle1
ET-1 pre-constriction	FR % relaxation	Bosentan % relaxation	Bosentan +FR % relaxation	Iloprost % relaxation	Iloprost % + FR relaxation	Sildenafil % relaxation	Sildenafil FR % relaxation
	82.7083	6.27907	71.8605	12.0104	51.436	35.873	59.6825
	78.453	16.2602	71.748	23.0769	52.0513	48.4241	67.9083
	86.4253	0	66.5698	42.4063	76.3314	32.2105	77.2632
	72.3077	5.02392	78.7081	23.0769	82.9268	19.9095	69.9095
	71.246	16.7464	63.1579	33.7972	80.1193	39.485	90.9871
	67.2052			19.137	65.1032	32.2511	74.8918
	64.5012			39.1304	69.837
average	74.6924	8.86191	70.4088	27.5193	68.2578	34.6922	73.4404
