# Supplementary material for: Pharmacological Gq inhibition induces strong pulmonary vasorelaxation and reverses pulmonary hypertension
Source: EMBO Mol Med. 2024 Jul 8;16(8):7. doi: 10.1038/s44321-024-00096-0 (PMC11319782; doi:10.1038/s44321-024-00096-0)
Supplement: Supplementary file 5 — Source data Fig. 4 [file 44321_2024_96_MOESM5_ESM.zip › Figure 4/4F/4F.xlsx]

## Sheet: Tabelle1
ET-1 pre-constriction	FR % Relaxation	Triple % Relaxation	Triple + FR % Relaxation
	78.453	61.6236	85.6089
	76.9231	79.1176	99.1176
	75.3378	52.0767	89.7764
	72.2008	53.0806	98.8152
	69.3151	73.2258	94.1935
	62.5483
	75.0515
	76.5766
	68.0473
	68.6786
	65.0667
	73.7913
	72.2749
average	71.8665	63.8249	93.5023
