# Supplementary material for: Pharmacological Gq inhibition induces strong pulmonary vasorelaxation and reverses pulmonary hypertension
Source: EMBO Mol Med. 2024 Jul 8;16(8):7. doi: 10.1038/s44321-024-00096-0 (PMC11319782; doi:10.1038/s44321-024-00096-0)
Supplement: Supplementary file 6 — Source data Fig. 5 [file 44321_2024_96_MOESM6_ESM.zip]

Archive with 31 entries (20 files):
- Figure 5/5A/
- Figure 5/5A/1 baseline left.bmp
- Figure 5/5A/2 5-HT middle.bmp
- Figure 5/5A/3 5-HT + DMSO right.bmp
- Figure 5/5B/
- Figure 5/5B/1 baseline left.bmp
- Figure 5/5B/2 5-HT middle.bmp
- Figure 5/5B/3 5-HT + FR right.bmp
- Figure 5/5C/
- Figure 5/5C/5C.xlsx
- Figure 5/5D/
- Figure 5/5D/Thumbs.db
- Figure 5/5D/vessel01-baseline left.tif
- Figure 5/5D/vessel01-endo middle.tif
- Figure 5/5D/vessel01-endo-DMSO control right.tif
- Figure 5/5E/
- Figure 5/5E/vessel07-baseline left.tif
- Figure 5/5E/vessel07-endo middle.tif
- Figure 5/5E/vessel07-endo-FR right.tif
- Figure 5/5F/
- Figure 5/5F/5F.xlsx
- Figure 5/5H/
- Figure 5/5H/5H.xlsx
- Figure 5/5I/
- Figure 5/5I/5I.xlsx
- Figure 5/5J/
- Figure 5/5J/5J.xlsx
- Figure 5/5L/
- Figure 5/5L/5L.xlsx
- Figure 5/5M/
- Figure 5/5M/5M.xlsx
