# Supplementary material for: Pharmacological Gq inhibition induces strong pulmonary vasorelaxation and reverses pulmonary hypertension
Source: EMBO Mol Med. 2024 Jul 8;16(8):7. doi: 10.1038/s44321-024-00096-0 (PMC11319782; doi:10.1038/s44321-024-00096-0)
Supplement: Supplementary file 6 — Source data Fig. 5 [file 44321_2024_96_MOESM6_ESM.zip › Figure 5/5C/5C.xlsx]

## Sheet: Tabelle1
% relaxation	DMSO	FR
	-12.6325	93.5511
	5.95498	96.0579
	2.15951	94.4248
	0.685463	92.0492
	1.08991	85.7462
	0.278334	94.9161
	-1.59579	94.4248
	-4.5186
average	-1.07234	93.0243
