# Supplementary material for: Pharmacological Gq inhibition induces strong pulmonary vasorelaxation and reverses pulmonary hypertension
Source: EMBO Mol Med. 2024 Jul 8;16(8):7. doi: 10.1038/s44321-024-00096-0 (PMC11319782; doi:10.1038/s44321-024-00096-0)
Supplement: Supplementary file 6 — Source data Fig. 5 [file 44321_2024_96_MOESM6_ESM.zip › Figure 5/5F/5F.xlsx]

## Sheet: Tabelle1
% relaxation	DMSO	FR
	-1.24627	92.1379
	1.61269	62.2861
	8.37752	101.646
	-6.22348	60.2154
	-2.6148	80.637
		64.7661
		68.4127
		96.3185
average	-0.0188683	78.3024
