# Supplementary material for: Pharmacological Gq inhibition induces strong pulmonary vasorelaxation and reverses pulmonary hypertension
Source: EMBO Mol Med. 2024 Jul 8;16(8):7. doi: 10.1038/s44321-024-00096-0 (PMC11319782; doi:10.1038/s44321-024-00096-0)
Supplement: Supplementary file 6 — Source data Fig. 5 [file 44321_2024_96_MOESM6_ESM.zip › Figure 5/5H/5H.xlsx]

## Sheet: Tabelle1
% PAP decrease	DMSO	FR
	3.02067	103.428
	2.64362	109.488
	-6.27306	90.5759
	-4.4058	96.5127
	-0.577478	71.5352
	11.786	122.365
average	1.03233	98.9841
