# Supplementary material for: Pharmacological Gq inhibition induces strong pulmonary vasorelaxation and reverses pulmonary hypertension
Source: EMBO Mol Med. 2024 Jul 8;16(8):7. doi: 10.1038/s44321-024-00096-0 (PMC11319782; doi:10.1038/s44321-024-00096-0)
Supplement: Supplementary file 6 — Source data Fig. 5 [file 44321_2024_96_MOESM6_ESM.zip › Figure 5/5I/5I.xlsx]

## Sheet: Tabelle1
mN constriction amplitude by 5-HT	Nx	Hx
	2.6	5.42
	3.28	4.21
	3.3	6.52
	2.77	4.67
	2.62	6.68
	3.01	4.98
	1.23	5.14
	1.42	5.04
	2.08	4.14
	1.57	4.62
	2.36	5.01
	1.47	4.67
	3.39
	1.72
	3.18
	2.08
	2.89
	2.28
	4.9
	2.37
	1.9
	2.64
average	2.50273	5.09167
