# Supplementary material for: Pharmacological Gq inhibition induces strong pulmonary vasorelaxation and reverses pulmonary hypertension
Source: EMBO Mol Med. 2024 Jul 8;16(8):7. doi: 10.1038/s44321-024-00096-0 (PMC11319782; doi:10.1038/s44321-024-00096-0)
Supplement: Supplementary file 6 — Source data Fig. 5 [file 44321_2024_96_MOESM6_ESM.zip › Figure 5/5J/5J.xlsx]

## Sheet: Tabelle1
% relaxation	DMSO	FR
	-4.66926	89.8524
	-3.76984	94.0618
	-1.93237	83.7423
	0	82.8694
	-6.38723	87.7246
	-4.92505	90.1606
average	-3.61396	88.0685
