# Supplementary material for: Pharmacological Gq inhibition induces strong pulmonary vasorelaxation and reverses pulmonary hypertension
Source: EMBO Mol Med. 2024 Jul 8;16(8):7. doi: 10.1038/s44321-024-00096-0 (PMC11319782; doi:10.1038/s44321-024-00096-0)
Supplement: Supplementary file 6 — Source data Fig. 5 [file 44321_2024_96_MOESM6_ESM.zip › Figure 5/5L/5L.xlsx]

## Sheet: Tabelle1
mmHg basal RVSP	DMSO	FR
	28.8793	24.1089
	30.388	25.6082
	26.3041	23.4445
	27.8977	23.9957
	28.4098	26.1949
	28.8677	27.9576
	26.8477	25.1297
	26.3741	26.442
	25.1932
average	27.6846	25.3602
