# Supplementary material for: Pharmacological Gq inhibition induces strong pulmonary vasorelaxation and reverses pulmonary hypertension
Source: EMBO Mol Med. 2024 Jul 8;16(8):7. doi: 10.1038/s44321-024-00096-0 (PMC11319782; doi:10.1038/s44321-024-00096-0)
Supplement: Supplementary file 6 — Source data Fig. 5 [file 44321_2024_96_MOESM6_ESM.zip › Figure 5/5M/5M.xlsx]

## Sheet: Tabelle1
mmHg RVSP increase by 5-HT	DMSO	FR
	6.899	1.5901
	2.9138	0.5763
	1.2284	1.0989
	9.1565	0.4923
	6.1324	0.4935
	5.4686	1.58
	2.2016	1.9645
	2.13	1.2393
	4.257
average	4.48748	1.12936
