# Supplementary material for: Pharmacological Gq inhibition induces strong pulmonary vasorelaxation and reverses pulmonary hypertension
Source: EMBO Mol Med. 2024 Jul 8;16(8):7. doi: 10.1038/s44321-024-00096-0 (PMC11319782; doi:10.1038/s44321-024-00096-0)
Supplement: Supplementary file 7 — Source data Fig. 6 [file 44321_2024_96_MOESM7_ESM.zip]

Archive with 18 entries (9 files):
- Figure 6/6A/
- Figure 6/6A/6A.xlsx
- Figure 6/6B/
- Figure 6/6B/6B.xlsx
- Figure 6/6C/
- Figure 6/6C/DMSO.tif
- Figure 6/6D/
- Figure 6/6D/FR.tif
- Figure 6/6E/
- Figure 6/6E/6E.xlsx
- Figure 6/6F/
- Figure 6/6F/6F.xlsx
- Figure 6/6G/
- Figure 6/6G/DMSO.tif
- Figure 6/6H/
- Figure 6/6H/FR.tif
- Figure 6/6I/
- Figure 6/6I/6I.xlsx
