# Supplementary material for: Pharmacological Gq inhibition induces strong pulmonary vasorelaxation and reverses pulmonary hypertension
Source: EMBO Mol Med. 2024 Jul 8;16(8):7. doi: 10.1038/s44321-024-00096-0 (PMC11319782; doi:10.1038/s44321-024-00096-0)
Supplement: Supplementary file 7 — Source data Fig. 6 [file 44321_2024_96_MOESM7_ESM.zip › Figure 6/6A/6A.xlsx]

## Sheet: Tabelle1
mmHg RVSP	Nx DMSO	Nx FR	SuHx DMSO	SuHx FR
	21.8045	21.0793	30.5666	25.4157
	21.2762	22.6114	34.5321	25.41
	23.3605	22.6033	37.6213	24.6955
	22.5507	20.3527	31.7703	23.0691
	21.5361	22.6752	32.7054	24.7004
	22.6838	21.2487	28.9604	24.3539
	22.0057	21.2213	29.8355	28.2916
	21.9781		33.5468	23.0264
			30.4033	25.3252
			28.1802	25.4721
average	22.1494	21.6846	31.8122	24.976
