# Supplementary material for: Pharmacological Gq inhibition induces strong pulmonary vasorelaxation and reverses pulmonary hypertension
Source: EMBO Mol Med. 2024 Jul 8;16(8):7. doi: 10.1038/s44321-024-00096-0 (PMC11319782; doi:10.1038/s44321-024-00096-0)
Supplement: Supplementary file 7 — Source data Fig. 6 [file 44321_2024_96_MOESM7_ESM.zip › Figure 6/6B/6B.xlsx]

## Sheet: Tabelle1
bpm heart rate	Nx DMSO	Nx FR	SuHx DMSO	SuHx FR
	421.916	537.725	456.809	482.498
	528.337	479.327	438.826	426.667
	452.764	446.254	430.954	474.113
	472.492	430.071	400.223	469.988
	538.487	462.28	486.656	367.562
	563.289	494.965	470.913	487.033
	565.061	444.197	497.539	491.454
	552.255		491.94	461.563
			432.488	426.493
			480.404	389.6
average	511.825	470.688	458.675	447.697
