# Supplementary material for: Pharmacological Gq inhibition induces strong pulmonary vasorelaxation and reverses pulmonary hypertension
Source: EMBO Mol Med. 2024 Jul 8;16(8):7. doi: 10.1038/s44321-024-00096-0 (PMC11319782; doi:10.1038/s44321-024-00096-0)
Supplement: Supplementary file 7 — Source data Fig. 6 [file 44321_2024_96_MOESM7_ESM.zip › Figure 6/6E/6E.xlsx]

## Sheet: Tabelle1
% vascular wall thickness	Nx DMSO	Nx FR	SuHx DMSO	SuHx FR
	12.19	13.67	18.98	15.61
	13.38	11.93	19.77	13.78
	12.73	13.08	19.71	14.68
	12.83	12.61	18.08	16.76
	12.57	12.4	19.2	14.66
	13.14	13.49	19.25	15.97
	14.18	13.16	20.25	14.43
	12.75		17.76	14.56
			22.74	14.08
			19.67	12.96
average	12.9713	12.9057	19.541	14.749
