# Supplementary material for: Pharmacological Gq inhibition induces strong pulmonary vasorelaxation and reverses pulmonary hypertension
Source: EMBO Mol Med. 2024 Jul 8;16(8):7. doi: 10.1038/s44321-024-00096-0 (PMC11319782; doi:10.1038/s44321-024-00096-0)
Supplement: Supplementary file 7 — Source data Fig. 6 [file 44321_2024_96_MOESM7_ESM.zip › Figure 6/6F/6F.xlsx]

## Sheet: Tabelle1
media/CSA	30-50 µM		50-70 µM		70-150 µM
	SuHx DMSO	SuHx FR	SuHx DMSO	SuHx FR	SuHx DMSO	SuHx FR
	0.456489	0.340397	0.357552	0.311154	0.302002	0.324521
	0.444061	0.307468	0.427249	0.269773	0.291607	0.269134
	0.433726	0.342471	0.392878	0.331038	0.336983	0.283736
	0.381227	0.410778	0.393236	0.426664	0.325545	0.359652
	0.445717	0.400519	0.349641	0.328117	0.301159	0.274512
	0.585883	0.345507	0.41948	0.335493	0.310784	0.302799
	0.412903	0.357693	0.365136	0.298579	0.277067	0.285302
	0.383489	0.334608	0.403706	0.334085	0.294454	0.291834
	0.544572	0.390651	0.476543	0.29085	0.300967	0.312033
	0.480881	0.304048	0.454015	0.280144	0.326071	0.267957
average	0.456895	0.353414	0.403944	0.32059	0.306664	0.297148
