# Supplementary material for: Pharmacological Gq inhibition induces strong pulmonary vasorelaxation and reverses pulmonary hypertension
Source: EMBO Mol Med. 2024 Jul 8;16(8):7. doi: 10.1038/s44321-024-00096-0 (PMC11319782; doi:10.1038/s44321-024-00096-0)
Supplement: Supplementary file 7 — Source data Fig. 6 [file 44321_2024_96_MOESM7_ESM.zip › Figure 6/6I/6I.xlsx]

## Sheet: Tabelle1
µm2 myocyte cross sectional area	Nx DMSO	Nx FR	SuHx DMSO	SuHx FR
	220.956	217.805	273.315	257.325
	212.038	215.709	280.006	264.85
	219.613	206.961	277.404	243.712
	205.802	203.902	301.024	254.738
	218.745	210.569	285.341	259.327
	214.621	215.447	300.312	247.957
	204.595	202.927	311.084	251.605
	207.036		273.082	232.542
			292.306
			280.039
average	212.926	210.474	287.391	251.507
