# Supplementary material for: Pharmacological Gq inhibition induces strong pulmonary vasorelaxation and reverses pulmonary hypertension
Source: EMBO Mol Med. 2024 Jul 8;16(8):7. doi: 10.1038/s44321-024-00096-0 (PMC11319782; doi:10.1038/s44321-024-00096-0)
Supplement: Supplementary file 8 — Source data Fig. 7 [file 44321_2024_96_MOESM8_ESM.zip]

Archive with 16 entries (8 files):
- Figure 7/7A/
- Figure 7/7A/7A.xlsx
- Figure 7/7B/
- Figure 7/7B/7B.xlsx
- Figure 7/7C/
- Figure 7/7C/7C.xlsx
- Figure 7/7D/
- Figure 7/7D/7D.xlsx
- Figure 7/7E/
- Figure 7/7E/7E.xlsx
- Figure 7/7F/
- Figure 7/7F/7F.xlsx
- Figure 7/7G/
- Figure 7/7G/7G.xlsx
- Figure 7/7H/
- Figure 7/7H/7H.xlsx
