# Supplementary material for: Pharmacological Gq inhibition induces strong pulmonary vasorelaxation and reverses pulmonary hypertension
Source: EMBO Mol Med. 2024 Jul 8;16(8):7. doi: 10.1038/s44321-024-00096-0 (PMC11319782; doi:10.1038/s44321-024-00096-0)
Supplement: Supplementary file 8 — Source data Fig. 7 [file 44321_2024_96_MOESM8_ESM.zip › Figure 7/7A/7A.xlsx]

## Sheet: Tabelle1
relative cell number	native	native + DMSO	native + FR	PDGF + 5-HT	PDGF + 5-HT + DMSO	PDGF + 5-HT + FR
	1.5	0.784173	1.08814	2.26573	1.8	1.81469
	0.702797	1.07194	0.894915	1.93007	2.12937	1.27972
	0.797203	1.01439	1.07797	2.38112	2.18182	1.72028
	1.25899	0.923077	1.06631	1.7554	1.64748	1.32374
	0.834532	1.29708	0.94695	1.82014	1.71223	1.26619
	0.906475	0.923077	0.883289	1.55396	1.88489	1.53957
	0.894915	1.04244	1.20159	2.14576	2.04407	1.69831
	1.35254	1.09019	0.867374	2.02918	2.00339	1.59661
	0.752542	0.923077	1.11406	1.91777	2.37966	1.5661
	1.00265			2.02122
	0.986737
	1.01061
average	1	1.00772	1.01562	1.98204	1.97588	1.53391
