# Supplementary material for: Pharmacological Gq inhibition induces strong pulmonary vasorelaxation and reverses pulmonary hypertension
Source: EMBO Mol Med. 2024 Jul 8;16(8):7. doi: 10.1038/s44321-024-00096-0 (PMC11319782; doi:10.1038/s44321-024-00096-0)
Supplement: Supplementary file 8 — Source data Fig. 7 [file 44321_2024_96_MOESM8_ESM.zip › Figure 7/7B/7B.xlsx]

## Sheet: Tabelle1
% wound healing	native	native + DMSO	native + FR	PDGF + 5-HT	PDGF + 5-HT + DMSO	PDGF + 5-HT + FR
	31.7597	35.3702	26.9577	62.4777	59.2211	42.9417
	24.8347	32.8668	36.2637	52.6539	59.6014	40.3918
	23.8225	36.8207	30.0267	53.4402	51.4407	34.1033
	46.5094	27.6849	34.5578	75.3464	70.6193	54.1767
	28.3828	31.6033	38.0077	72.1833	71.4594	56.7019
	41.1338	33.2381	35.5032	71.9643	68.2812	44.3044
	31.9305
	35.0414
average	32.9269	32.9307	33.5528	64.6776	63.4372	45.4366
