# Supplementary material for: Pharmacological Gq inhibition induces strong pulmonary vasorelaxation and reverses pulmonary hypertension
Source: EMBO Mol Med. 2024 Jul 8;16(8):7. doi: 10.1038/s44321-024-00096-0 (PMC11319782; doi:10.1038/s44321-024-00096-0)
Supplement: Supplementary file 8 — Source data Fig. 7 [file 44321_2024_96_MOESM8_ESM.zip › Figure 7/7D/7D.xlsx]

## Sheet: Tabelle1
% wound healing	sh-ctrl	sh-ctrl + PDGF + 5-HT	sh-G11 + PDGF + 5-HT	sh-Gq + PDGF + 5-HT	sh-G11 + sh-Gq PDGF + 5-HT
	33.3168	65.4365	62.9281	38.2201	38.1204
	37.3575	66.1765	62.1364	42.7194	48.5919
	38.2645	72.2046	56.2422	47.3986	43.4343
	33.0817	56.839	69.5528	45.3254	49.3682
	35.3726	66.2808	60.0179	54.2209	48.8571
	36.59	67.2909	63.0156	47.8029	45.8937
average	35.6639	65.7047	62.3155	45.9479	45.7109
