# Supplementary material for: Pharmacological Gq inhibition induces strong pulmonary vasorelaxation and reverses pulmonary hypertension
Source: EMBO Mol Med. 2024 Jul 8;16(8):7. doi: 10.1038/s44321-024-00096-0 (PMC11319782; doi:10.1038/s44321-024-00096-0)
Supplement: Supplementary file 8 — Source data Fig. 7 [file 44321_2024_96_MOESM8_ESM.zip › Figure 7/7E/7E.xlsx]

## Sheet: Tabelle1
RFU Ca2+ signal w/o FR	time (sec)	buffer				5-HT 1 µM				PGDF 40 ng/mL				5-HT 1 µM + PGDF 40 ng/mL
		Experiment 1	Experiment 2	Experiment 3	average	Experiment 1	Experiment 2	Experiment 3	average	Experiment 1	Experiment 2	Experiment 3	average	Experiment 1	Experiment 2	Experiment 3	average
	3.54	6.43945	1.99195	8.52875	5.65338	3.7508	0.3292	11.8732	5.31772	4.7893	35.3071	5.74225	15.2796	4.85105	2.22745	6.48255	4.52035
	5.14	8.1231	3.08625	8.41285	6.54073	4.3782	1.00045	11.488	5.62222	5.6023	33.6978	4.64615	14.6488	5.0688	4.35935	6.5732	5.33378
	6.7424	7.8724	1.47945	7.4395	5.59712	5.1691	0.62355	12.4577	6.08345	5.94875	32.7289	4.31245	14.33	5.7057	3.79325	5.8246	5.10785
	8.344	8.54645	1.364	7.6283	5.84625	4.8854	-0.2583	11.7114	5.44617	6.1172	34.2002	4.06005	14.7925	6.4411	1.6448	5.02095	4.36895
	9.9372	10.574	3.63	7.81685	7.34028	5.24145	-0.14015	10.8798	5.32705	6.42725	33.7469	4.9113	15.0285	7.2907	2.69645	5.5826	5.18992
	11.5484	7.96775	1.84975	7.44575	5.75442	4.9863	-0.1779	10.0722	4.96018	6.42945	32.8363	5.8781	15.0479	6.5721	3.33925	6.20185	5.37107
	13.14	9.31525	3.09285	7.9507	6.78627	5.36175	-0.2488	11.0661	5.39302	6.15105	34.5729	4.42565	15.0499	7.49355	1.8626	5.6233	4.99315
	14.7424	11.29	1.9344	8.1878	7.1374	4.95735	-0.179	11.4613	5.41322	4.686	34.3083	3.346	14.1134	6.4572	2.589	5.37235	4.80618
	16.3352	10.6618	1.7454	7.63185	6.67968	4.02715	-0.29175	9.72425	4.48655	4.7967	34.3233	4.20235	14.4408	6.45005	4.0134	5.22065	5.22803
	17.9464	12.3322	2.2021	7.5965	7.37692	3.95745	0.51655	9.92995	4.80132	5.48845	33.7302	4.03525	14.4179	8.143	3.3781	5.221	5.5807
	19.5384	11.6178	3.0548	7.19715	7.28992	6.27485	0.45895	10.7957	5.84317	4.0159	34.374	2.85125	13.7471	9.2445	2.5305	3.8953	5.22343
	21.1408	13.5196	3.57475	6.03835	7.71088	4.89705	0	11.0849	5.32733	6.1692	34.8312	2.47815	14.4929	9.10565	2.76615	4.75035	5.54072
	22.7432	3.6727	0	1.53575	1.73615	4.85475	0.57025	6.05805	3.82768	4.90965	8.9929	0.91635	4.93963	4.82665	3.45445	2.08885	3.45665
	24.3448	0	1.11235	0	0.370783	0	0.807	0	0.269	1.3317	0	0	0.4439	0.3637	0	0	0.121233
	25.9468	1.96705	0.3364	0.39955	0.901	0.4382	1.06295	2.5643	1.35515	0.8214	0.29195	0.7999	0.63775	0	0.57335	0.42485	0.332733
	27.5392	1.51105	0.9053	0.03685	0.817733	4.14525	3.54945	5.87885	4.52452	0	0.40715	1.9021	0.76975	3.5197	3.24875	2.86815	3.2122
	29.1516	1.53425	1.2663	0.4658	1.08878	7.47315	7.2617	8.38885	7.7079	2.18185	-0.0624	1.67605	1.26517	6.89685	6.511	6.9709	6.79292
	30.7432	1.53275	2.1274	1.92565	1.86193	9.5501	9.42685	9.4827	9.48655	1.57705	0.0139	0.56115	0.717367	8.93055	8.5299	9.07055	8.84367
	32.3448	2.23395	2.47355	2.42035	2.37595	12.321	10.5607	11.1994	11.3604	1.1016	0.35215	1.11885	0.857533	9.8147	10.0683	10.7634	10.2155
	33.9468	2.1387	1.25105	1.98215	1.79063	12.3635	11.0769	12.399	11.9464	1.02695	-1.34355	1.4165	0.366633	11.2518	9.3051	11.287	10.6147
	35.5496	1.70645	1.2171	2.34085	1.7548	12.997	10.5314	13.4057	12.3114	0.8016	-1.5012	1.09415	0.131517	14.2553	10.9466	12.6446	12.6155
	37.1408	1.7279	1.99535	2.56595	2.0964	13.5259	10.7248	14.5856	12.9455	0.68835	-0.7308	0.99345	0.317	14.5527	11.5405	13.1404	13.0779
	38.7432	0.40365	1.4531	2.58805	1.4816	12.4021	10.4977	15.1696	12.6898	3.6	-1.25865	1.7652	1.36885	16.4088	11.9103	14.1516	14.1569
	40.3448	1.3446	2.18945	2.26235	1.93213	11.6279	9.9054	14.558	12.0304	9.86665	-0.3859	2.1013	3.86068	21.5678	12.675	14.7564	16.3331
	41.948	1.8083	1.57765	2.11915	1.83503	11.294	9.9763	14.7733	12.0145	21.8422	0.7128	2.24325	8.26607	29.7373	13.138	14.7845	19.2199
	43.5392	1.6564	1.61975	2.45115	1.9091	11.2065	10.0325	14.4101	11.883	38.5053	0.8878	2.7698	14.0543	42.0697	13.9243	15.9159	23.9699
	45.1512	2.4529	1.93995	3.59355	2.66213	9.7967	10.1661	15.1601	11.7076	61.1153	2.8609	2.7722	22.2495	57.1708	18.6901	17.0015	30.9541
	46.7432	0.63975	0.46555	2.07845	1.06125	10.2289	10.051	14.1265	11.4688	86.3281	5.7235	3.3697	31.8071	77.2262	24.3547	17.7938	39.7916
	48.3584	2.7187	0.7593	2.5085	1.9955	10.3302	9.06035	13.9909	11.1272	111.358	9.9459	5.14715	42.1504	98.2065	31.338	20.5261	50.0235
	49.9368	1.3397	1.504	3.1524	1.9987	10.0942	9.13075	14.9166	11.3805	132.618	17.3443	7.1125	52.3583	115.648	42.238	23.6818	60.5225
	51.5496	1.20965	1.45335	2.53385	1.73228	10.6119	8.67195	14.3972	11.227	151.806	23.8419	9.23445	61.6274	134.264	52.4757	27.5618	71.4338
	53.1512	1.2631	2.7889	3.5379	2.52997	9.9966	9.24445	13.9365	11.0592	171.417	32.3931	12.0686	71.9595	152.827	63.5773	31.8687	82.7578
	54.7432	1.5379	2.2693	3.09685	2.30135	9.9971	8.0769	14.2985	10.7908	190.634	42.8683	17.6506	83.7176	166.871	77.7682	37.06	93.8996
	56.3656	2.3318	1.74515	3.2771	2.45135	9.1904	7.31755	14.2591	10.2557	205.826	53.0185	24.8606	94.5685	179.496	91.3083	45.1983	105.334
	57.9472	1.19835	2.1844	4.3769	2.58655	8.0513	5.7575	14.4828	9.43053	217.686	62.8584	31.5433	104.029	193.028	100.982	52.0579	115.356
	59.5608	0.87845	2.3858	2.87095	2.04507	7.7427	8.68175	13.8478	10.0907	231.778	72.3305	38.5843	114.231	203.897	112.579	59.2899	125.255
	61.1416	3.20405	2.41405	3.62695	3.08168	8.61305	7.0008	13.7805	9.79813	240.274	81.9883	47.2805	123.181	214.772	125.855	67.5828	136.07
	62.7536	1.80105	2.3296	4.4818	2.87082	7.6321	7.33105	13.6524	9.53852	250.19	91.1909	56.0821	132.488	222.981	135.508	75.2805	144.59
	64.3688	2.4039	2.041	4.2542	2.8997	6.8022	7.78485	13.8371	9.47472	257.759	100.243	63.9167	140.64	230.04	145.504	81.5793	152.374
	65.9472	2.0389	2.92615	4.77515	3.24673	6.95105	8.1158	13.0898	9.38555	264.748	108.582	71.2979	148.209	238.497	155.663	90.1628	161.441
	67.5492	1.97715	2.02885	3.8139	2.60663	6.8723	7.5713	12.5739	9.00582	269.553	115.583	80.6295	155.255	245.56	165.273	98.1395	169.657
	69.1516	1.57645	3.00055	3.97565	2.85088	7.3164	6.70505	13.5074	9.17628	276.299	122.725	90.9142	163.313	248.855	173.725	105.272	175.951
	70.7648	2.06445	3.80435	4.49495	3.45458	6.92005	7.38905	13.6719	9.327	280.367	130.299	98.8167	169.828	255.144	180.423	110.956	182.174
	72.3556	2.25545	3.11765	2.9834	2.7855	5.2286	6.93355	13.817	8.65972	280.579	135.932	105.969	174.16	258.11	188.75	115.241	187.367
	73.9472	3.24865	2.1936	3.15465	2.86563	5.468	6.8099	13.1466	8.47485	282.105	141	113.514	178.873	261.797	194.843	122.33	192.99
	75.5504	1.76575	3.21575	3.3656	2.78237	6.063	8.3103	12.7144	9.02925	280.904	145.58	121.033	182.506	262.762	200.494	127.985	197.08
	77.1512	0.8757	3.83095	3.7776	2.82808	4.28335	6.90045	12.8774	8.02042	283.966	152.374	126.593	187.644	261.903	206.313	132.219	200.145
	78.7536	3.1115	3.6503	4.82325	3.86168	4.80005	7.60405	12.1806	8.19488	283.521	156.018	132.892	190.81	263.258	210.545	137.175	203.659
	80.3656	3.2412	4.1165	4.02895	3.79555	5.62275	7.98575	12.0188	8.54242	282.609	159.644	139.929	194.061	264.608	215.25	142.307	207.389
	81.9476	3.38885	4.79475	4.7521	4.3119	3.66335	7.5642	10.8925	7.37333	280.658	163.112	143.248	195.673	263.195	216.826	146.934	208.985
	83.5496	4.414	4.33025	4.22125	4.32183	4.59855	7.92305	10.703	7.74153	279.28	165.707	147.434	197.474	262.632	218.986	150.792	210.803
	85.1512	3.4257	4.9109	4.5206	4.28573	3.96105	8.60405	10.9781	7.84775	275.818	169.001	154.179	199.666	261.393	223.834	154.903	213.376
	86.7668	2.30615	4.56035	4.50325	3.78992	3.47315	8.69515	11.7613	7.97653	270.894	171.674	158.475	200.348	261.337	224.955	156.721	214.338
	88.3552	2.52555	4.7339	5.1163	4.12525	3.16955	9.19335	11.9393	8.10073	271.899	173.076	160.894	201.956	258.703	225.032	160.557	214.764
	89.9576	2.1539	5.8363	4.5179	4.16937	2.94355	8.8834	11.9937	7.94022	267.807	177.896	163.071	202.925	258.338	227.524	163.669	216.51
	91.5496	4.199	5.9769	3.6912	4.62237	3.9674	9.3308	11.1862	8.16148	266.112	177.513	165.439	203.021	257.291	228.721	164.843	216.952
	93.1516	2.70505	5.4538	4.50835	4.2224	3.5453	9.728	10.9532	8.07548	261.793	177.75	167.672	202.405	253.314	228.17	167.95	216.478
	94.7432	3.70235	5.4609	6.40625	5.18983	1.59715	9.19685	11.8015	7.53183	258.829	177.257	170.042	202.043	250.192	227.218	168.654	215.354
	96.376	3.3388	7.1446	6.13805	5.54048	1.7856	9.40615	11.7272	7.63967	255.787	179.307	172.746	202.613	248.939	229.122	169.783	215.948
	97.9488	5.3986	6.2934	6.2257	5.97257	1.95755	8.90365	11.7321	7.5311	252.36	179.994	175.304	202.553	247.595	227.779	172.502	215.959
	99.5496	3.014	6.8438	6.07335	5.31038	3.29535	9.9828	11.7114	8.32985	248.802	178.236	176.365	201.134	241.496	228.203	172.475	214.058
	101.162	4.3469	7.38485	5.0342	5.58865	2.16465	10.8994	11.0428	8.03563	246.521	179.309	175.595	200.475	239.017	225.313	172.716	212.349
	102.754	3.122	8.02395	5.9886	5.71152	0.82125	10.2124	10.8163	7.2833	244.864	179.015	177.462	200.447	238.45	226.736	172.005	212.397
	104.387	5.16045	8.5534	5.32165	6.34517	2.86915	9.9717	11.2159	8.01893	239.288	178.048	178.017	198.451	234.525	223.999	171.982	210.169
	105.948	4.1687	7.48955	5.3939	5.68405	2.9663	10.1309	11.6888	8.26198	233.795	176.548	177.621	195.988	232.252	224.218	173.304	209.925
	107.56	5.47175	7.89745	5.72705	6.36542	2.80935	10.2941	12.286	8.46313	230.144	179.085	178.019	195.749	227.946	220.349	172.833	207.043
	109.153	3.05745	7.98185	6.51925	5.85285	3.53645	10.8597	11.9861	8.79405	227.06	175.601	178.401	193.687	224.351	219.113	172.196	205.22
	110.754	4.898	7.4784	6.6088	6.3284	2.3159	11.2569	12.6852	8.75267	223.879	174.368	177.291	191.846	220.122	218.988	173.386	204.165
	112.376	3.52905	9.46725	5.94405	6.31345	1.5272	11.2323	12.816	8.52515	220.812	174.795	177.401	191.003	217.242	213.707	172.875	201.275
	113.958	4.6292	10.3024	5.19355	6.70838	2.25895	11.147	11.1168	8.17425	216.696	173.205	178.567	189.489	214.281	211.258	171.369	198.969
	115.563	3.5503	9.23895	6.68125	6.49017	2.41285	11.4606	11.622	8.49847	212.836	172.181	177.648	187.555	212.441	208.859	171.122	197.474
	117.152	2.38985	9.5915	7.0745	6.35195	2.2466	12.4291	11.1728	8.61613	207.547	172.055	176.063	185.222	206.731	206.202	170.728	194.554
