# Supplementary material for: Pharmacological Gq inhibition induces strong pulmonary vasorelaxation and reverses pulmonary hypertension
Source: EMBO Mol Med. 2024 Jul 8;16(8):7. doi: 10.1038/s44321-024-00096-0 (PMC11319782; doi:10.1038/s44321-024-00096-0)
Supplement: Supplementary file 8 — Source data Fig. 7 [file 44321_2024_96_MOESM8_ESM.zip › Figure 7/7F/7F.xlsx]

## Sheet: Tabelle1
RFU Ca2+ signal with FR	time (sec)	buffer				5-HT 1 µM				PGDF 40 ng/mL				5-HT 1 µM + PGDF 40 ng/mL
		Experiment 1	Experiment 2	Experiment 3	average	Experiment 1	Experiment 2	Experiment 3	average	Experiment 1	Experiment 2	Experiment 3	average	Experiment 1	Experiment 2	Experiment 3	average
	3.54	3.3079	22.7359	9.32655	11.7901	-0.15905	14.2834	7.71005	7.27813	5.83485	15.6581	8.8456	10.1129	7.2903	18.972	6.2929	10.8517
	5.14	3.1273	21.9722	9.78045	11.6266	0.3279	13.6559	7.41395	7.13258	7.1958	15.203	9.92155	10.7735	8.0601	19.0351	5.8701	10.9884
	6.7424	4.58985	20.7959	9.49805	11.6279	-0.27995	13.1391	7.45235	6.7705	7.11315	16.3453	8.87555	10.778	6.65495	18.4889	6.9331	10.6923
	8.344	5.4651	21.4538	9.7921	12.237	0.2572	13.2866	6.8852	6.80968	8.08685	16.8348	9.6948	11.5388	7.19525	21.5142	6.10105	11.6035
	9.9372	4.3122	21.6284	9.3663	11.769	0.52635	14.6356	6.1511	7.10435	7.5131	16.1128	8.0677	10.5645	7.2391	21.5075	6.206	11.6509
	11.5484	3.9211	19.0802	8.39295	10.4648	-0.6802	15.4052	7.98005	7.56835	6.89	15.9185	8.24555	10.3514	7.3852	20.4708	5.89095	11.249
	13.14	5.5156	19.57	8.306	11.1305	-0.11845	15.4898	6.1075	7.1596	7.975	15.8438	9.43545	11.0847	7.1452	19.1791	6.071	10.7984
	14.7424	6.4747	20.2471	11.1368	12.6195	-0.06815	15.9213	5.15585	7.00298	9.1148	15.841	7.24945	10.7351	6.83385	18.6627	3.34475	9.61377
	16.3352	5.46905	19.041	9.78285	11.431	-0.02675	14.7458	7.0487	7.25592	8.7596	14.9095	8.0935	10.5875	7.20235	19.4124	4.81385	10.4762
	17.9464	6.74525	20.7654	8.55005	12.0202	0.6504	14.9202	6.93355	7.50138	8.3342	15.7614	7.66655	10.5874	7.84575	20.6381	5.39715	11.2937
	19.5384	5.58065	20.0434	9.60045	11.7415	1.2538	15.2514	6.27065	7.59195	7.2319	16.0851	7.71655	10.3445	7.77745	19.6211	3.5022	10.3002
	21.1408	4.465	20.3953	9.17055	11.3436	0.9839	15.3527	6.06635	7.46763	8.6259	16.8778	7.27215	10.9253	4.62265	23.0634	6.00295	11.2297
	22.7432	8.9309	7.57185	5.647	7.38325	3.053	5.89565	3.29845	4.08237	6.04785	8.856	1.7028	5.53555	0	11.7055	2.93715	4.88088
	24.3448	4.92615	3.22655	1.82955	3.32742	2.52455	0	0	0.841517	0	0	0	0	3.8613	0.8623	0.005	1.5762
	25.9468	0	0	0	0	0	2.17965	1.29545	1.15837	0.29155	2.0215	0.53765	0.950233	4.56675	0	1.40615	1.99097
	27.5392	1.78635	2.4837	1.3886	1.88622	0.99485	3.8735	1.35985	2.07607	1.28295	4.754	1.91845	2.6518	6.1425	0.7159	0	2.28613
	29.1516	2.2397	1.2743	2.01685	1.84362	1.0517	3.85105	1.4841	2.12895	0.33175	5.1156	3.5785	3.00862	6.4998	2.8492	1.947	3.76533
	30.7432	1.5704	1.62065	1.9748	1.72195	0.7151	2.1803	3.16315	2.01952	1.1312	3.7193	3.22125	2.69058	7.865	0.7747	2.1637	3.60113
	32.3448	3.9239	1.57755	1.57205	2.35783	-0.0046	2.93575	2.92	1.95038	1.31965	4.39815	4.4883	3.40203	7.1781	0.1424	1.3624	2.8943
	33.9468	3.8651	1.9577	2.2685	2.6971	-0.755	3.081	2.8607	1.7289	-0.1175	3.93345	4.26405	2.69333	7.2141	1.617	1.7289	3.52
	35.5496	4.1357	0.3806	1.8971	2.1378	0.39795	3.2537	3.35805	2.33657	-0.0704	4.2654	4.27435	2.82312	5.608	2.612	1.7828	3.33427
	37.1408	3.75205	1.95055	1.7195	2.47403	1.7683	2.5896	2.22565	2.19452	-0.38015	4.29715	3.9983	2.63843	6.2186	0.3074	1.3876	2.63787
	38.7432	2.81235	1.01395	2.12655	1.98428	1.0108	2.3207	1.02055	1.45068	1.25605	4.85145	2.745	2.95083	7.10195	1.3076	2.91035	3.7733
	40.3448	2.6756	1.1851	1.3226	1.72777	-0.33055	3.2169	2.13825	1.67487	1.8852	4.33115	3.8544	3.35692	7.4348	4.2224	1.79145	4.48288
	41.948	2.52345	-0.73875	1.36495	1.04988	-0.7558	2.0527	2.2503	1.1824	3.1396	6.3223	4.5262	4.6627	7.7707	5.8749	2.85195	5.49918
	43.5392	3.609	-0.0173	2.53135	2.04102	-0.8666	1.57675	2.45805	1.05607	9.03825	9.09535	3.9525	7.36203	9.00935	9.1064	4.42365	7.51313
	45.1512	4.4732	-0.56305	3.3462	2.41878	-0.84815	1.767	1.6075	0.842117	17.7609	13.5151	5.7109	12.329	13.4028	18.7667	3.9633	12.0443
	46.7432	3.8261	1.01375	1.96845	2.26943	-0.3891	2.65715	1.27275	1.18027	29.6217	19.2992	6.54815	18.4897	20.0045	32.1007	4.56945	18.8915
	48.3584	2.8166	0.0625	0.64075	1.17328	0.10565	2.4352	1.482	1.34095	47.4642	28.3884	10.0582	28.6369	27.6164	49.2874	7.20175	28.0352
	49.9368	2.189	-0.0571	1.1625	1.09813	0.78315	1.85465	1.30135	1.31305	66.7536	41.1972	11.2848	39.7452	38.9246	68.9542	7.85705	38.5786
	51.5496	2.9928	1.44135	1.994	2.14272	1.4097	1.1013	1.37985	1.29695	86.0244	58.4171	15.5528	53.3315	53.8925	92.7101	12.6774	53.0933
	53.1512	3.7359	-0.3148	1.8971	1.77273	0.64945	1.12195	1.2549	1.00877	108.422	74.322	20.8131	67.8523	68.8988	115.728	14.5787	66.4019
	54.7432	3.35135	1.45885	0.5462	1.78547	-0.37245	1.0594	2.1667	0.951217	129.013	90.8628	26.1074	81.9945	83.3479	134.287	23.1718	80.2691
	56.3656	3.2071	0.96295	2.0005	2.05685	-0.87315	2.13935	1.215	0.827067	148.702	107.72	35.2697	97.2304	101.538	153.76	29.373	94.8901
	57.9472	1.8498	-0.8414	2.0132	1.0072	0.209	0.89265	2.08245	1.06137	169.16	125.209	46.5162	113.628	121.51	174.036	35.6602	110.402
	59.5608	1.30785	-0.10965	1.79145	0.99655	0.21465	0.99735	0.5843	0.598767	188.685	141.678	56.0358	128.799	138.124	186.744	42.1514	122.34
	61.1416	2.6633	0.56925	1.4154	1.54932	-0.472	0.5653	1.6021	0.565133	204.478	155.023	68.3354	142.612	155.676	203.543	49.6482	136.289
	62.7536	1.80635	0.1911	1.5753	1.19092	1.3846	1.7696	0.5395	1.23123	219.281	167.641	79.6615	155.528	172.759	216.521	55.8792	148.387
	64.3688	2.14185	1.5586	1.4318	1.71075	0.7702	2.9408	1.86365	1.85822	233.281	181.256	91.5986	168.712	187.127	229.791	64.2437	160.387
	65.9472	2.68745	0.50785	1.5734	1.58957	-0.3274	1.2992	0.4475	0.4731	249.131	194.613	103.908	182.55	201.387	239.588	72.4402	171.138
	67.5492	3.15505	0.72105	3.12955	2.33522	1.3388	2.08815	1.5155	1.64748	262.667	204.205	116.133	194.335	213.651	248.232	82.245	181.376
	69.1516	3.17445	-0.0641	1.1917	1.43402	1.12885	1.8348	1.9216	1.62842	269.915	213.138	126.938	203.33	226.581	257.351	89.7208	191.218
	70.7648	0.8439	1.2054	0.89465	0.981317	0.27435	1.3057	0.8054	0.79515	278.599	224.635	137.096	213.444	238.013	264.304	95.6285	199.315
	72.3556	1.9893	0.1878	1.7713	1.31613	0.9591	1.9878	2.0244	1.6571	285.942	230.712	147.213	221.289	246.598	269.623	105.088	207.103
	73.9472	2.9272	0.9144	3.0591	2.30023	-0.06195	0.88415	2.7993	1.20717	293.091	236.249	153.772	227.704	258.118	278.118	111.877	216.038
	75.5504	2.3447	2.05675	1.362	1.92115	0.49265	2.0238	1.7354	1.41728	299.107	244.685	163.469	235.754	267.106	284.364	116.362	222.611
	77.1512	2.19435	0.93295	2.0269	1.71807	1.2718	3.01835	1.77075	2.0203	302.363	248.738	170.767	240.623	272.069	289.878	123.678	228.541
	78.7536	2.54005	2.61985	2.3113	2.4904	-0.17995	2.373	0.68075	0.957933	307.757	256.389	177.994	247.38	278.329	289.033	129.399	232.254
	80.3656	2.91505	0.60755	1.55895	1.69385	-1.09855	1.61255	0.58215	0.365383	313.287	258.153	183.884	251.774	284.658	291.554	135.955	237.389
	81.9476	3.34325	0.81155	1.8983	2.0177	-0.4726	2.08395	1.97	1.19378	313.828	258.532	187.845	253.401	289.911	293.004	141.636	241.517
	83.5496	4.16415	1.5055	3.69215	3.1206	1.18175	3.6189	2.4966	2.43242	315.004	263.629	194.42	257.684	294.226	293.844	144.382	244.151
	85.1512	4.0837	2.4304	3.2689	3.261	-0.38905	3.2922	1.75735	1.5535	315.082	265.3	199.229	259.87	295.859	292.753	149.108	245.907
	86.7668	3.49005	2.93625	3.3801	3.2688	-1.37	2.13955	1.10915	0.626233	318.029	264.898	202.897	261.942	300.795	293.95	155.662	250.136
	88.3552	3.32975	2.8259	4.05405	3.40323	0.2672	1.8478	1.4779	1.19763	317.745	266.734	205.596	263.358	301.55	293.536	157.536	250.874
	89.9576	4.36675	3.24665	3.51435	3.70925	-0.62565	3.11445	2.1733	1.55403	314.65	267.414	210.217	264.094	303.621	291.202	161.075	251.966
	91.5496	5.32615	2.38895	4.30595	4.00702	-2.29425	2.9683	1.2936	0.655883	313.892	268.55	211.212	264.551	305.416	288.636	163.354	252.469
	93.1516	4.45965	3.28495	3.95775	3.90078	-0.41255	3.65595	2.05745	1.76695	312.947	269.983	212.555	265.162	305.167	289.895	165.62	253.561
	94.7432	4.2941	3.1329	4.10385	3.84362	0.3654	4.88685	2.3951	2.54912	311.369	269.091	217.818	266.093	306.503	287.304	167.895	253.901
	96.376	4.4384	4.54295	3.9525	4.31128	0.36425	5.6349	1.94925	2.64947	310.348	267.43	217.182	264.987	302.953	283.557	169.294	251.935
	97.9488	4.78815	2.8813	3.62135	3.7636	0.75745	5.41495	1.73575	2.63605	308.007	264.46	220.255	264.241	303.055	280.363	171.665	251.694
	99.5496	5.69945	4.16195	4.16055	4.67398	-0.12915	3.8198	2.98345	2.2247	305.762	263.814	217.84	262.472	303.583	280.228	171.822	251.877
	101.162	6.2421	4.9093	5.3572	5.50287	0.5178	4.97195	2.0404	2.51005	302.13	264.626	219.012	261.923	300.644	277.178	170.293	249.372
	102.754	5.52625	4.10005	3.7178	4.44803	1.1212	6.90335	1.8263	3.28362	300.518	261.251	219.161	260.31	299.287	271.834	171.791	247.637
	104.387	4.9245	5.4211	3.80715	4.71758	0.186	6.7478	2.46625	3.13335	298.223	257.127	218.671	258.007	299.414	266.7	175.826	247.313
	105.948	5.8367	6.0008	4.9807	5.60607	-1.08125	5.07155	0.9102	1.6335	297.295	256.887	218.112	257.431	297.788	263.514	175.411	245.571
	107.56	5.5404	5.44595	6.77795	5.92143	-2.2324	5.8294	1.4332	1.67673	291.924	254.405	219.727	255.352	294.534	260.479	175.973	243.662
	109.153	4.5904	5.69975	5.18825	5.15947	-1.58675	6.97625	3.1343	2.84127	288.083	252.426	218.468	252.992	293.88	255.991	173.331	241.067
	110.754	5.6865	4.3344	4.6031	4.87467	-0.45575	7.0436	2.65095	3.0796	288.089	250.63	216.015	251.578	292.43	253.335	173.525	239.763
	112.376	6.1347	4.3578	5.4169	5.30313	-0.53765	4.3434	3.6205	2.47542	283.866	246.004	217.351	249.073	288.512	252.877	172.858	238.082
	113.958	5.44065	5.8652	5.8963	5.73405	-0.6222	6.4388	2.9734	2.93	278.388	242.57	214.252	245.07	286.079	248.303	175.604	236.662
	115.563	6.76435	6.24385	6.3922	6.4668	-1.5651	7.00725	2.82245	2.75487	274.993	241.39	214.638	243.674	285.356	237.211	172.634	231.733
	117.152	6.09265	7.5948	6.9892	6.89222	-0.4152	6.8417	2.84675	3.09108	272.195	237.738	213.561	241.164	282.462	233.11	172.585	229.386
