# Supplementary material for: Pharmacological Gq inhibition induces strong pulmonary vasorelaxation and reverses pulmonary hypertension
Source: EMBO Mol Med. 2024 Jul 8;16(8):7. doi: 10.1038/s44321-024-00096-0 (PMC11319782; doi:10.1038/s44321-024-00096-0)
Supplement: Supplementary file 8 — Source data Fig. 7 [file 44321_2024_96_MOESM8_ESM.zip › Figure 7/7G/7G.xlsx]

## Sheet: Tabelle1
Ca2+ signal (ΔRFU) after PDGF + 5-HT at 35 sec	DMSO	FR
	14.2553	5.608
	10.9466	2.612
	12.6446	1.7828
average	12.6155	3.33427
