# Supplementary material for: Pharmacological Gq inhibition induces strong pulmonary vasorelaxation and reverses pulmonary hypertension
Source: EMBO Mol Med. 2024 Jul 8;16(8):7. doi: 10.1038/s44321-024-00096-0 (PMC11319782; doi:10.1038/s44321-024-00096-0)
Supplement: Supplementary file 8 — Source data Fig. 7 [file 44321_2024_96_MOESM8_ESM.zip › Figure 7/7H/7H.xlsx]

## Sheet: Tabelle1
Ca2+ signal (ΔRFU) after PDGF + 5-HT at 90 sec	DMSO	FR
	258.338	303.621
	227.524	291.202
	163.669	161.075
average	216.51	251.966
