# Supplementary material for: Pharmacological Gq inhibition induces strong pulmonary vasorelaxation and reverses pulmonary hypertension
Source: EMBO Mol Med. 2024 Jul 8;16(8):7. doi: 10.1038/s44321-024-00096-0 (PMC11319782; doi:10.1038/s44321-024-00096-0)
Supplement: Supplementary file 9 — Source data Fig. 8 [file 44321_2024_96_MOESM9_ESM.zip]

Archive with 30 entries (15 files):
- Figure 8/8A/
- Figure 8/8A/8A.xlsx
- Figure 8/8B/
- Figure 8/8B/8B.xlsx
- Figure 8/8C/
- Figure 8/8C/DMSO.tif
- Figure 8/8D/
- Figure 8/8D/FR.tif
- Figure 8/8E/
- Figure 8/8E/8E.xlsx
- Figure 8/8F/
- Figure 8/8F/8F.xlsx
- Figure 8/8G/
- Figure 8/8G/8G.xlsx
- Figure 8/8H/
- Figure 8/8H/8H.xlsx
- Figure 8/8I/
- Figure 8/8I/8I.xlsx
- Figure 8/8J/
- Figure 8/8J/DMSO.tif
- Figure 8/8K/
- Figure 8/8K/FR.tif
- Figure 8/8L/
- Figure 8/8L/8L.xlsx
- Figure 8/8M/
- Figure 8/8M/DMSO.tif
- Figure 8/8N/
- Figure 8/8N/FR.tif
- Figure 8/8O/
- Figure 8/8O/8O.xlsx
