# Supplementary material for: Pharmacological Gq inhibition induces strong pulmonary vasorelaxation and reverses pulmonary hypertension
Source: EMBO Mol Med. 2024 Jul 8;16(8):7. doi: 10.1038/s44321-024-00096-0 (PMC11319782; doi:10.1038/s44321-024-00096-0)
Supplement: Supplementary file 9 — Source data Fig. 8 [file 44321_2024_96_MOESM9_ESM.zip › Figure 8/8A/8A.xlsx]

## Sheet: Tabelle1
mmHg RVSP	DMSO	FR
	29.7593	26.4816
	29.4362	21.4751
	30.0201	26.3228
	29.5472	24.8666
	28.2752	24.8956
	27.8588	26.405
	27.0557	22.7869
	32.5691	24.1644
	27.8643	23.8585
average	29.154	24.5841
