# Supplementary material for: Pharmacological Gq inhibition induces strong pulmonary vasorelaxation and reverses pulmonary hypertension
Source: EMBO Mol Med. 2024 Jul 8;16(8):7. doi: 10.1038/s44321-024-00096-0 (PMC11319782; doi:10.1038/s44321-024-00096-0)
Supplement: Supplementary file 9 — Source data Fig. 8 [file 44321_2024_96_MOESM9_ESM.zip › Figure 8/8B/8B.xlsx]

## Sheet: Tabelle1
bpm heart rate	DMSO	FR
	455.368	477.798
	475.353	343.234
	325.632	417.555
	374.591	429.967
	350.345	463.467
	389.589	566.543
	519.272	509.169
	476.035	330.951
	446.189	466.23
average	423.597	444.99
