# Supplementary material for: Pharmacological Gq inhibition induces strong pulmonary vasorelaxation and reverses pulmonary hypertension
Source: EMBO Mol Med. 2024 Jul 8;16(8):7. doi: 10.1038/s44321-024-00096-0 (PMC11319782; doi:10.1038/s44321-024-00096-0)
Supplement: Supplementary file 9 — Source data Fig. 8 [file 44321_2024_96_MOESM9_ESM.zip › Figure 8/8E/8E.xlsx]

## Sheet: Tabelle1
% vascular wall thickness	DMSO	FR
	25.2301	15.4879
	22.9193	18.0844
	22.3351	15.3065
	26.4198	19.0994
	21.806	20.6043
	22.3918	18.1044
	22.8013	17.5905
	23.7346	19.2968
	22.2291	18.4919
average	23.3186	18.0074
