# Supplementary material for: Pharmacological Gq inhibition induces strong pulmonary vasorelaxation and reverses pulmonary hypertension
Source: EMBO Mol Med. 2024 Jul 8;16(8):7. doi: 10.1038/s44321-024-00096-0 (PMC11319782; doi:10.1038/s44321-024-00096-0)
Supplement: Supplementary file 9 — Source data Fig. 8 [file 44321_2024_96_MOESM9_ESM.zip › Figure 8/8G/8G.xlsx]

## Sheet: Tabelle1
Muscularization (% of total vessel count)	non		partial		full
	DMSO	FR	DMSO	FR	DMSO	FR
	18.42	36.73	34.21	44.9	47.37	18.37
	7.89	32.73	36.84	40	55.26	16.36
	22.22	41.86	41.67	39.53	36.11	18.6
	9.76	30.77	46.34	51.92	43.9	17.31
	10.87	41.82	36.96	47.27	52.174	10.909
	6	41.67	34	48.33	60	10
	10.34	36.36	27.59	56.36	62.07	7.27
	4.88	46.34	31.71	46.34	63.41	7.32
	8.93	48.84	41.07	39.53	50	11.63
average	11.0344	39.68	36.71	46.02	52.2549	13.0854
