# Supplementary material for: Pharmacological Gq inhibition induces strong pulmonary vasorelaxation and reverses pulmonary hypertension
Source: EMBO Mol Med. 2024 Jul 8;16(8):7. doi: 10.1038/s44321-024-00096-0 (PMC11319782; doi:10.1038/s44321-024-00096-0)
Supplement: Supplementary file 9 — Source data Fig. 8 [file 44321_2024_96_MOESM9_ESM.zip › Figure 8/8H/8H.xlsx]

## Sheet: Tabelle1
Macrophage infiltration	DMSO	FR
	36.3	15.7
	30	25.1
	23.5	23.7
	28.3	30.4
	36.2	23.7
	37.9	22.5
	27.3	20.8
	27.1	26.2
	20.9	15.6
average	29.7222	22.6333
