# Supplementary material for: Pharmacological Gq inhibition induces strong pulmonary vasorelaxation and reverses pulmonary hypertension
Source: EMBO Mol Med. 2024 Jul 8;16(8):7. doi: 10.1038/s44321-024-00096-0 (PMC11319782; doi:10.1038/s44321-024-00096-0)
Supplement: Supplementary file 9 — Source data Fig. 8 [file 44321_2024_96_MOESM9_ESM.zip › Figure 8/8I/8I.xlsx]

## Sheet: Tabelle1
% Fulton Index	DMSO	FR
	48.3063	38.0687
	42.0628	30.1988
	42.0468	33.037
	50.5022	33.1694
	40.222	31.6541
	51.0012
	36.4376
average	44.3684	33.2256
