# Supplementary material for: Pharmacological Gq inhibition induces strong pulmonary vasorelaxation and reverses pulmonary hypertension
Source: EMBO Mol Med. 2024 Jul 8;16(8):7. doi: 10.1038/s44321-024-00096-0 (PMC11319782; doi:10.1038/s44321-024-00096-0)
Supplement: Supplementary file 9 — Source data Fig. 8 [file 44321_2024_96_MOESM9_ESM.zip › Figure 8/8L/8L.xlsx]

## Sheet: Tabelle1
µm2 myocyte cross sectional area	DMSO	FR
	299.425	278.34
	291.017	288.321
	304.449	263.442
	324.532	242.879
	300.199	267.06
	318.707	290.608
	283.632	257.486
	309.358	272.064
	290.426	274.559
average	302.416	270.529
