# Supplementary material for: Pharmacological Gq inhibition induces strong pulmonary vasorelaxation and reverses pulmonary hypertension
Source: EMBO Mol Med. 2024 Jul 8;16(8):7. doi: 10.1038/s44321-024-00096-0 (PMC11319782; doi:10.1038/s44321-024-00096-0)
Supplement: Supplementary file 9 — Source data Fig. 8 [file 44321_2024_96_MOESM9_ESM.zip › Figure 8/8O/8O.xlsx]

## Sheet: Tabelle1
mm RVWT, d	DMSO	FR
	0.555	0.382
	0.437	0.285
	0.409	0.325
	0.621	0.303
	0.686	0.37
	0.559	0.5
	0.664	0.41
average	0.561571	0.367857
