# Supplementary material for: Pharmacological Gq inhibition induces strong pulmonary vasorelaxation and reverses pulmonary hypertension
Source: EMBO Mol Med. 2024 Jul 8;16(8):7. doi: 10.1038/s44321-024-00096-0 (PMC11319782; doi:10.1038/s44321-024-00096-0)
Supplement: Supplementary file 10 — EV Figure Source Data [file 44321_2024_96_MOESM10_ESM.zip]

Archive with 66 entries (33 files):
- EMM-2023-18862 Expanded view figures/Figure EV1/
- EMM-2023-18862 Expanded view figures/Figure EV1/EV1B/
- EMM-2023-18862 Expanded view figures/Figure EV1/EV1B/EV1B.tif
- EMM-2023-18862 Expanded view figures/Figure EV1/EV1B/replicate/
- EMM-2023-18862 Expanded view figures/Figure EV1/EV1B/replicate/EV1B replicate.Tif
- EMM-2023-18862 Expanded view figures/Figure EV1/EV1C/
- EMM-2023-18862 Expanded view figures/Figure EV1/EV1C/EV1C.xlsx
- EMM-2023-18862 Expanded view figures/Figure EV1/EV1D/
- EMM-2023-18862 Expanded view figures/Figure EV1/EV1D/EV1D.xlsx
- EMM-2023-18862 Expanded view figures/Figure EV1/EV1E/
- EMM-2023-18862 Expanded view figures/Figure EV1/EV1E/EV1E.xlsx
- EMM-2023-18862 Expanded view figures/Figure EV1/EV1F/
- EMM-2023-18862 Expanded view figures/Figure EV1/EV1F/EV1F.xlsx
- EMM-2023-18862 Expanded view figures/Figure EV1/EV1G/
- EMM-2023-18862 Expanded view figures/Figure EV1/EV1G/EV1G GAPDH.tif
- EMM-2023-18862 Expanded view figures/Figure EV1/EV1G/EV1G Gq_11_14.tif
- EMM-2023-18862 Expanded view figures/Figure EV1/EV1G/replicate/
- EMM-2023-18862 Expanded view figures/Figure EV1/EV1G/replicate/EV1G GAPDH replicate 1.tif
- EMM-2023-18862 Expanded view figures/Figure EV1/EV1G/replicate/EV1G GAPDH replicate 2.tif
- EMM-2023-18862 Expanded view figures/Figure EV1/EV1G/replicate/EV1G Gq_11_14 replicate 1.tif
- EMM-2023-18862 Expanded view figures/Figure EV1/EV1G/replicate/EV1G Gq_11_14 replicate 2.tif
- EMM-2023-18862 Expanded view figures/Figure EV1/EV1H/
- EMM-2023-18862 Expanded view figures/Figure EV1/EV1H/EV1H.xlsx
- EMM-2023-18862 Expanded view figures/Figure EV2/
- EMM-2023-18862 Expanded view figures/Figure EV2/EV2C/
- EMM-2023-18862 Expanded view figures/Figure EV2/EV2C/EV2C.xlsx
- EMM-2023-18862 Expanded view figures/Figure EV2/EV2D/
- EMM-2023-18862 Expanded view figures/Figure EV2/EV2D/EV2D.xlsx
- EMM-2023-18862 Expanded view figures/Figure EV2/EV2E/
- EMM-2023-18862 Expanded view figures/Figure EV2/EV2E/EV2E.xlsx
- EMM-2023-18862 Expanded view figures/Figure EV2/EV2F/
- EMM-2023-18862 Expanded view figures/Figure EV2/EV2F/EV2F.xlsx
- EMM-2023-18862 Expanded view figures/Figure EV2/EV2G/
- EMM-2023-18862 Expanded view figures/Figure EV2/EV2G/EV2G.xlsx
- EMM-2023-18862 Expanded view figures/Figure EV4/
- EMM-2023-18862 Expanded view figures/Figure EV4/EV4C/
- EMM-2023-18862 Expanded view figures/Figure EV4/EV4C/EV4C.xlsx
- EMM-2023-18862 Expanded view figures/Figure EV4/EV4D/
- EMM-2023-18862 Expanded view figures/Figure EV4/EV4D/EV4D.xlsx
- EMM-2023-18862 Expanded view figures/Figure EV4/EV4E/
- EMM-2023-18862 Expanded view figures/Figure EV4/EV4E/EV4E.xlsx
- EMM-2023-18862 Expanded view figures/Figure EV4/EV4F/
- EMM-2023-18862 Expanded view figures/Figure EV4/EV4F/EV4F.xlsx
- EMM-2023-18862 Expanded view figures/Figure EV4/EV4G/
- EMM-2023-18862 Expanded view figures/Figure EV4/EV4G/EV4G.xlsx
- EMM-2023-18862 Expanded view figures/Figure EV4/EV4H/
- EMM-2023-18862 Expanded view figures/Figure EV4/EV4H/EV4H.xlsx
- EMM-2023-18862 Expanded view figures/Figure EV4/EV4I/
- EMM-2023-18862 Expanded view figures/Figure EV4/EV4I/EV4I.xlsx
- EMM-2023-18862 Expanded view figures/Figure EV5/
- EMM-2023-18862 Expanded view figures/Figure EV5/EV5A/
- EMM-2023-18862 Expanded view figures/Figure EV5/EV5A/EV5A.xlsx
- EMM-2023-18862 Expanded view figures/Figure EV5/EV5B/
- EMM-2023-18862 Expanded view figures/Figure EV5/EV5B/EV5B.xlsx
- EMM-2023-18862 Expanded view figures/Figure EV5/EV5C/
- EMM-2023-18862 Expanded view figures/Figure EV5/EV5C/EV5C.xlsx
- EMM-2023-18862 Expanded view figures/Figure EV5/EV5D/
- EMM-2023-18862 Expanded view figures/Figure EV5/EV5D/EV5D.xlsx
- EMM-2023-18862 Expanded view figures/Figure EV5/EV5E/
- EMM-2023-18862 Expanded view figures/Figure EV5/EV5E/EV5E.xlsx
- EMM-2023-18862 Expanded view figures/Figure EV5/EV5F/
- EMM-2023-18862 Expanded view figures/Figure EV5/EV5F/DMSO.tif
- EMM-2023-18862 Expanded view figures/Figure EV5/EV5G/
- EMM-2023-18862 Expanded view figures/Figure EV5/EV5G/FR.tif
- EMM-2023-18862 Expanded view figures/Figure EV5/EV5H/
- EMM-2023-18862 Expanded view figures/Figure EV5/EV5H/EV5H.xlsx
