# Supplementary material for: Pharmacological Gq inhibition induces strong pulmonary vasorelaxation and reverses pulmonary hypertension
Source: EMBO Mol Med. 2024 Jul 8;16(8):7. doi: 10.1038/s44321-024-00096-0 (PMC11319782; doi:10.1038/s44321-024-00096-0)
Supplement: Supplementary file 10 — EV Figure Source Data [file 44321_2024_96_MOESM10_ESM.zip › EMM-2023-18862 Expanded view figures/Figure EV1/EV1C/EV1C.xlsx]

## Sheet: Tabelle1
	G11 mRNA expression
	native	sh-control	sh-G11	sh-Gq	sh-Gq+sh-G11
	30.68	32.38	0.91	19.52	0.82
	22.1	23.71	0.72	16.04	0.82
	28	33.6	1.59	25.07	2.25
average	26.9267	29.8967	1.07333	20.21	1.29667
