# Supplementary material for: Pharmacological Gq inhibition induces strong pulmonary vasorelaxation and reverses pulmonary hypertension
Source: EMBO Mol Med. 2024 Jul 8;16(8):7. doi: 10.1038/s44321-024-00096-0 (PMC11319782; doi:10.1038/s44321-024-00096-0)
Supplement: Supplementary file 10 — EV Figure Source Data [file 44321_2024_96_MOESM10_ESM.zip › EMM-2023-18862 Expanded view figures/Figure EV1/EV1D/EV1D.xlsx]

## Sheet: Tabelle1
	Gq mRNA expression
	native	sh-control	sh-G11	sh-Gq	sh-Gq+sh-G11
	10.67	12.71	8.41	1.05	3.03
	9.16	6.38	5.95	0.64	3.88
	11.51	13.39	13.26	2.43	4.12
average	10.4467	10.8267	9.20667	1.37333	3.67667
