# Supplementary material for: Pharmacological Gq inhibition induces strong pulmonary vasorelaxation and reverses pulmonary hypertension
Source: EMBO Mol Med. 2024 Jul 8;16(8):7. doi: 10.1038/s44321-024-00096-0 (PMC11319782; doi:10.1038/s44321-024-00096-0)
Supplement: Supplementary file 10 — EV Figure Source Data [file 44321_2024_96_MOESM10_ESM.zip › EMM-2023-18862 Expanded view figures/Figure EV1/EV1E/EV1E.xlsx]

## Sheet: Tabelle1
	Gi mRNA expression
	native	sh-control	sh-G11	sh-Gq	sh-Gq+sh-G11
	0.41	0.49	0.41	0.36	0.37
	0.24	0.26	0.3	0.29	0.24
	0.58	0.59	0.36	0.41	0.36
average	0.41	0.446667	0.356667	0.353333	0.323333
