# Supplementary material for: Pharmacological Gq inhibition induces strong pulmonary vasorelaxation and reverses pulmonary hypertension
Source: EMBO Mol Med. 2024 Jul 8;16(8):7. doi: 10.1038/s44321-024-00096-0 (PMC11319782; doi:10.1038/s44321-024-00096-0)
Supplement: Supplementary file 10 — EV Figure Source Data [file 44321_2024_96_MOESM10_ESM.zip › EMM-2023-18862 Expanded view figures/Figure EV1/EV1F/EV1F.xlsx]

## Sheet: Tabelle1
	Gs mRNA expression
	native	sh-control	sh-G11	sh-Gq	sh-Gq+sh-G11
	100.36	81.03	78.37	69.44	73.32
	55.69	77.76	99.53	103.83	89.83
	76.74	84.48	131.33	90.35	101.64
average	77.5967	81.09	103.077	87.8733	88.2633
