# Supplementary material for: Pharmacological Gq inhibition induces strong pulmonary vasorelaxation and reverses pulmonary hypertension
Source: EMBO Mol Med. 2024 Jul 8;16(8):7. doi: 10.1038/s44321-024-00096-0 (PMC11319782; doi:10.1038/s44321-024-00096-0)
Supplement: Supplementary file 10 — EV Figure Source Data [file 44321_2024_96_MOESM10_ESM.zip › EMM-2023-18862 Expanded view figures/Figure EV1/EV1H/EV1H.xlsx]

## Sheet: Tabelle1
	G11/q/14 protein expression
	native	sh-control	sh-G11	sh-Gq	sh-Gq+sh-G11
	1.02728	1.05563	0.610425	1.03529	0.299337
	1.32175	1.29267	0.47283	1.00097	0.409185
	1.14432	0.834289	0.377408	0.825521	0.280383
average	1.16445	1.06087	0.486888	0.953928	0.329635
