# Supplementary material for: Pharmacological Gq inhibition induces strong pulmonary vasorelaxation and reverses pulmonary hypertension
Source: EMBO Mol Med. 2024 Jul 8;16(8):7. doi: 10.1038/s44321-024-00096-0 (PMC11319782; doi:10.1038/s44321-024-00096-0)
Supplement: Supplementary file 10 — EV Figure Source Data [file 44321_2024_96_MOESM10_ESM.zip › EMM-2023-18862 Expanded view figures/Figure EV2/EV2C/EV2C.xlsx]

## Sheet: Tabelle1
5-HT pre-constriction (mouse)
DMSO % constriciton	10-9	3*10-9	10-8	3*10-8	10-7	3*10-7	10-6	3*10-6	10-5
	95.3642	88.0795	86.755	82.7815	84.7682	82.1192	86.0927	86.755	84.106
	100	100.781	100.781	102.344	101.562	103.906	107.812	111.719	107.031
	100.253	102.273	102.02	104.293	103.03	104.798	105.303	104.293	106.313
	99.4949	96.9697	97.9798	101.515	102.02	101.01	99.4949	97.9798	96.4646
	96.8254	97.619	96.0317	94.4444	95.2381	97.619	100.794	102.381	102.381
	100.813	102.033	103.252	107.724	108.13	109.756	111.789	115.041	113.821
average	98.7917	97.9591	97.8033	98.8502	99.1249	99.8681	101.881	103.028	101.686
FR % constriciton	10-9	3*10-9	10-8	3*10-8	10-7	3*10-7	10-6	3*10-6	10-5
	97.651	96.6443	93.2886	63.0872	36.9128	20.8054	16.443	15.4362	13.4228
	101.16	101.856	93.9675	63.5731	34.3387	25.522	17.4014	12.993	9.74478
	103.546	99.2908	84.7518	64.8936	36.8794	19.5035	12.766	5.67376	2.48227
	91.6667	93.8889	81.6667	73.3333	43.3333	26.6667	18.8889	12.2222	6.66667
	90.9953	90.9953	78.1991	56.3981	36.019	22.7488	18.0095	14.6919	12.3223
average	97.0038	96.5351	86.3747	64.2571	37.4966	23.0493	16.7017	12.2034	8.92776
