# Supplementary material for: Pharmacological Gq inhibition induces strong pulmonary vasorelaxation and reverses pulmonary hypertension
Source: EMBO Mol Med. 2024 Jul 8;16(8):7. doi: 10.1038/s44321-024-00096-0 (PMC11319782; doi:10.1038/s44321-024-00096-0)
Supplement: Supplementary file 10 — EV Figure Source Data [file 44321_2024_96_MOESM10_ESM.zip › EMM-2023-18862 Expanded view figures/Figure EV2/EV2D/EV2D.xlsx]

## Sheet: Tabelle1
U-46619 pre-constriction (mouse)
DMSO % constriciton	10-9	3*10-9	10-8	3*10-8	10-7	3*10-7	10-6	3*10-6	10-5
	99.6078	99.8039	100	99.4118	99.0196	97.2549	97.8431	97.8431	96.8627
	100.781	103.385	103.906	104.167	102.604	103.125	103.906	102.865	103.385
	101.992	102.59	103.386	103.984	103.187	103.586	103.785	103.984	103.785
	100	102.424	102.121	102.121	102.727	104.242	103.939	103.939	103.939
	100.613	100.409	100.204	100	100	100	100	99.591	99.3865
	100	100.849	100.637	100.849	101.274	100.637	101.911	101.274	101.062
	100.949	100	100.158	99.8418	99.8418	99.6835	99.6835	98.7342	98.8924
	100.656	101.094	101.094	101.094	101.313	101.094	101.313	100.875	100.438
average	100.575	101.319	101.438	101.434	101.246	101.203	101.548	101.138	100.969
FR % constriciton	10-9	3*10-9	10-8	3*10-8	10-7	3*10-7	10-6	3*10-6	10-5
	102.394	104.255	106.383	105.585	58.7766	49.4681	42.5532	37.234	32.7128
	100.338	104.054	104.73	103.378	72.973	60.8108	53.7162	47.973	42.5676
	101.37	103.196	104.795	103.881	84.0183	56.3927	46.5753	39.4977	34.7032
	101.511	103.778	105.038	64.4836	50.8816	43.8287	39.0428	32.4937	29.7229
	99.536	100.928	100.232	101.16	57.0766	48.9559	45.4756	42.9234	40.3712
	99.5726	98.2906	83.3333	63.6752	49.5726	43.5897	40.1709	35.4701	32.4786
average	100.787	102.417	100.752	90.3606	62.2164	50.5077	44.589	39.2653	35.4261
