# Supplementary material for: Pharmacological Gq inhibition induces strong pulmonary vasorelaxation and reverses pulmonary hypertension
Source: EMBO Mol Med. 2024 Jul 8;16(8):7. doi: 10.1038/s44321-024-00096-0 (PMC11319782; doi:10.1038/s44321-024-00096-0)
Supplement: Supplementary file 10 — EV Figure Source Data [file 44321_2024_96_MOESM10_ESM.zip › EMM-2023-18862 Expanded view figures/Figure EV2/EV2E/EV2E.xlsx]

## Sheet: Tabelle1
U-46619 pre-constriction (pig)
DMSO % constriciton	10-8	3*10-8	10-7	3*10-7	10-6
	108.966	121.379	115.862	120	118.621
	107.389	108.374	107.389	102.956	99.0148
	105.907	109.705	108.439	100.675	99.1561
	106	109	120	120	95
	106.522	109.783	111.957	119.565	109.783
average	106.957	111.648	112.729	112.639	104.315
FR % constriciton	10-8	3*10-8	10-7	3*10-7	10-6
	102.817	99.2958	73.9437	43.662	29.5775
	102.083	95.8333	70.3125	45.3125	36.4583
	102.577	102.062	80.9278	47.9381	24.7423
	89.3617	77.6596	41.4894	24.4681	8.51064
	95.9459	82.4324	50	32.4324	25.6757
average	98.557	91.4566	63.3347	38.7626	24.9929
