# Supplementary material for: Pharmacological Gq inhibition induces strong pulmonary vasorelaxation and reverses pulmonary hypertension
Source: EMBO Mol Med. 2024 Jul 8;16(8):7. doi: 10.1038/s44321-024-00096-0 (PMC11319782; doi:10.1038/s44321-024-00096-0)
Supplement: Supplementary file 10 — EV Figure Source Data [file 44321_2024_96_MOESM10_ESM.zip › EMM-2023-18862 Expanded view figures/Figure EV2/EV2F/EV2F.xlsx]

## Sheet: Tabelle1
Phe pre-constriction (pig)
DMSO % constriction	10-8	3*10-8	10-7	3*10-7	10-6
	91.6667	87.5	95.8333	116.667	116.667
	104.167	75	75	79.1667	66.6667
	93.8462	93.0769	74.6154	65.3846	64.6154
	89.6552	88.2759	81.3793	71.7241	62.7586
	81.1321	75.4717	74.5283	76.4151	76.4151
	98.4615	96.9231	98.4615	103.077	103.077
average	93.1547	86.0413	83.303	85.4057	81.6999
FR % Relaxation	10-8	3*10-8	10-7	3*10-7	10-6
	85.5072	73.913	23.1884	-39.1304	-71.0145
	89.4737	66.6667	5.26316	-49.1228	-57.8947
	97.0464	87.3418	69.6202	49.3671	22.3629
	92.228	86.5285	66.3212	44.5596	20.2073
	99.0099	80.198	44.5545	23.7624	24.7525
	100	81.6514	37.6147	19.2661	16.5138
average	93.8775	79.3832	41.0937	8.11699	-7.51214
