# Supplementary material for: Pharmacological Gq inhibition induces strong pulmonary vasorelaxation and reverses pulmonary hypertension
Source: EMBO Mol Med. 2024 Jul 8;16(8):7. doi: 10.1038/s44321-024-00096-0 (PMC11319782; doi:10.1038/s44321-024-00096-0)
Supplement: Supplementary file 10 — EV Figure Source Data [file 44321_2024_96_MOESM10_ESM.zip › EMM-2023-18862 Expanded view figures/Figure EV2/EV2G/EV2G.xlsx]

## Sheet: Tabelle1
KCl pre-constriction (pig)
DMSO % constriciton	10-8	3*10-8	10-7	3*10-7	10-6
	105.085	118.402	126.876	128.571	128.329
	107.563	131.092	123.529	126.05	128.571
	112.712	116.102	111.017	105.932
	101.389	102.778	97.6852	95.3704
average	106.687	117.093	114.777	113.981	128.45
FR % constriciton	10-8	3*10-8	10-7	3*10-7	10-6
	104.886	118.241	113.355	111.401	114.332
	103.162	107.115	101.581	100.791	100.791
	113.131	111.111	110.101	102.02
	99.0632	94.3794	78.9227	63.466
average	105.061	107.712	100.99	94.4194	107.561
