# Supplementary material for: Pharmacological Gq inhibition induces strong pulmonary vasorelaxation and reverses pulmonary hypertension
Source: EMBO Mol Med. 2024 Jul 8;16(8):7. doi: 10.1038/s44321-024-00096-0 (PMC11319782; doi:10.1038/s44321-024-00096-0)
Supplement: Supplementary file 10 — EV Figure Source Data [file 44321_2024_96_MOESM10_ESM.zip › EMM-2023-18862 Expanded view figures/Figure EV4/EV4C/EV4C.xlsx]

## Sheet: Tabelle1
PAP increase
	DMSO	FR
	0.546	0.249
	1.334	1.268
	0.289	0.193
	0.935	1.155
	1.165	1.476
	0.924	0.022
	0.764
average	0.851	0.727167
