# Supplementary material for: Pharmacological Gq inhibition induces strong pulmonary vasorelaxation and reverses pulmonary hypertension
Source: EMBO Mol Med. 2024 Jul 8;16(8):7. doi: 10.1038/s44321-024-00096-0 (PMC11319782; doi:10.1038/s44321-024-00096-0)
Supplement: Supplementary file 10 — EV Figure Source Data [file 44321_2024_96_MOESM10_ESM.zip › EMM-2023-18862 Expanded view figures/Figure EV4/EV4D/EV4D.xlsx]

## Sheet: Tabelle1
basal RVSP
	DMSO	FR
	19.8158	19.3931
	23.3667	18.0647
	21.9466	21.0129
	22.2579	23.9337
	25.0239	21.1559
	23.7042	22.3171
	20.2792	20.9419
	22.9905	22.5066
		21.1977
average	22.4231	21.1693
