# Supplementary material for: Pharmacological Gq inhibition induces strong pulmonary vasorelaxation and reverses pulmonary hypertension
Source: EMBO Mol Med. 2024 Jul 8;16(8):7. doi: 10.1038/s44321-024-00096-0 (PMC11319782; doi:10.1038/s44321-024-00096-0)
Supplement: Supplementary file 10 — EV Figure Source Data [file 44321_2024_96_MOESM10_ESM.zip › EMM-2023-18862 Expanded view figures/Figure EV4/EV4E/EV4E.xlsx]

## Sheet: Tabelle1
Heart rate
	DMSO	FR
	460.27	470.13
	480.33	388.842
	449.468	427.018
	516.63	442.821
	463.851	455.849
	438.569	440.936
	491.76	480.104
	460.009	413.823
		526.438
average	470.111	449.551
