# Supplementary material for: Pharmacological Gq inhibition induces strong pulmonary vasorelaxation and reverses pulmonary hypertension
Source: EMBO Mol Med. 2024 Jul 8;16(8):7. doi: 10.1038/s44321-024-00096-0 (PMC11319782; doi:10.1038/s44321-024-00096-0)
Supplement: Supplementary file 10 — EV Figure Source Data [file 44321_2024_96_MOESM10_ESM.zip › EMM-2023-18862 Expanded view figures/Figure EV4/EV4F/EV4F.xlsx]

## Sheet: Tabelle1
5-HT induced RVSP increase
	DMSO	FR
	1.9523	0.5292
	2.4944	2.2005
	3.1197	1.6997
	7.3147	0.3273
	1.8751	0.8279
	3.57	0.2794
	1.6386	2.0007
	2.6668	1.0045
		0.8382
average	3.07895	1.0786
