# Supplementary material for: Pharmacological Gq inhibition induces strong pulmonary vasorelaxation and reverses pulmonary hypertension
Source: EMBO Mol Med. 2024 Jul 8;16(8):7. doi: 10.1038/s44321-024-00096-0 (PMC11319782; doi:10.1038/s44321-024-00096-0)
Supplement: Supplementary file 10 — EV Figure Source Data [file 44321_2024_96_MOESM10_ESM.zip › EMM-2023-18862 Expanded view figures/Figure EV4/EV4G/EV4G.xlsx]

## Sheet: Tabelle1
Heart rate PH animals
	DMSO	FR
	489.746	422.11
	480.814	449.745
	551.911	508.286
	417.333	442.343
	555.136	423.194
	488.79	417.956
	492.471	429.225
	495.461	475.35
	501.839
average	497.056	446.026
