# Supplementary material for: Pharmacological Gq inhibition induces strong pulmonary vasorelaxation and reverses pulmonary hypertension
Source: EMBO Mol Med. 2024 Jul 8;16(8):7. doi: 10.1038/s44321-024-00096-0 (PMC11319782; doi:10.1038/s44321-024-00096-0)
Supplement: Supplementary file 10 — EV Figure Source Data [file 44321_2024_96_MOESM10_ESM.zip › EMM-2023-18862 Expanded view figures/Figure EV4/EV4H/EV4H.xlsx]

## Sheet: Tabelle1
LVSP
Min	DMSO						average
0	100	100	100	100			100
5	101.007	102.104	103.627	101.638			102.094
10	99.3391	107.022	104.751	103			103.528
15	101.933	104.802	102.545	102.371			102.913
20	99.8783	104.888	106.093	102.368			103.307
	FR
0	100	100	100	100	100		100
5	97.0104	97.0173	93.6117	94.6176	98.6288		96.1771
10	87.587	91.6857	93.7955	89.1867	96.0645		91.6639
15	82.6397	88.9626	93.2737	87.7201	93.8379		89.2868
20	82.7693	89.7808	92.5935	85.0091	91.7771		88.3859
