# Supplementary material for: Pharmacological Gq inhibition induces strong pulmonary vasorelaxation and reverses pulmonary hypertension
Source: EMBO Mol Med. 2024 Jul 8;16(8):7. doi: 10.1038/s44321-024-00096-0 (PMC11319782; doi:10.1038/s44321-024-00096-0)
Supplement: Supplementary file 10 — EV Figure Source Data [file 44321_2024_96_MOESM10_ESM.zip › EMM-2023-18862 Expanded view figures/Figure EV4/EV4I/EV4I.xlsx]

## Sheet: Tabelle1
RVSP
Min	DMSO						average
0	100	100	100	100			100
5	103.767	102.308	99.7648	102.846			102.171
10	109.238	102.375	98.1554	102.183			102.988
15	105.836	101.961	97.9953	101.306			101.775
20	101.091	100.571	96.0192	99.8888			99.3925
	FR
0	100	100	100	100	100		100
5	97.3272	96.9345	95.5108	99.8007	100.812		98.0771
10	91.218	95.2558	87.0131	96.9332	99.5079		93.9856
15	86.9576	80.6016	85.7738	93.0627	99.4904		89.1772
20	86.5707	78.9148	84.1249	88.9818	95.7943		86.8773
