# Supplementary material for: Pharmacological Gq inhibition induces strong pulmonary vasorelaxation and reverses pulmonary hypertension
Source: EMBO Mol Med. 2024 Jul 8;16(8):7. doi: 10.1038/s44321-024-00096-0 (PMC11319782; doi:10.1038/s44321-024-00096-0)
Supplement: Supplementary file 10 — EV Figure Source Data [file 44321_2024_96_MOESM10_ESM.zip › EMM-2023-18862 Expanded view figures/Figure EV5/EV5A/EV5A.xlsx]

## Sheet: Tabelle1
LVSP
	Nx DMSO	Nx FR	SuHx DMSO	SuHx FR
	78.0324	68.9997	89.151	77.6808
	83.9034	76.1094	87.5465	78.2814
	83.4586	70.9352	78.5952	74.13
	79.281	67.6509	80.7814	72.9426
	82.4902	71.576	87.1737	81.7129
	82.2593	69.5477	81.1409	76.0189
	80.0756	67.9421	72.9279	73.4535
	85.8098		70.0666	69.7305
			77.0192	64.3751
			81.3854	68.2275
average	81.9138	70.3944	80.5788	73.6553
