# Supplementary material for: Pharmacological Gq inhibition induces strong pulmonary vasorelaxation and reverses pulmonary hypertension
Source: EMBO Mol Med. 2024 Jul 8;16(8):7. doi: 10.1038/s44321-024-00096-0 (PMC11319782; doi:10.1038/s44321-024-00096-0)
Supplement: Supplementary file 10 — EV Figure Source Data [file 44321_2024_96_MOESM10_ESM.zip › EMM-2023-18862 Expanded view figures/Figure EV5/EV5C/EV5C.xlsx]

## Sheet: Tabelle1
TRPC1 mRNA expression
	native	native + DMSO	native + FR	PDGF + 5-HT	PDGF + 5-HT + DMSO	PDGF + 5-HT + FR
	0.75165	0.58799	0.61723	0.53548	0.00625	0.49888
	1.13185	0.58991	0.68321	0.65167	0.82759	1.1524
	0.77489	0.94113	0.90527	0.8096	0.68146	0.6778
	0.26871	0.97328	0.78603	0.25947	0.34255	0.35185
	0.47847	0.94493	0.84883	0.31912	0.36183	0.40405
	0.35344	1.14366	0.80108	0.48753	0.39405	0.3642
	0.61723
	0.68321
average	0.632431	0.863483	0.773608	0.510478	0.435622	0.574863
