# Supplementary material for: Pharmacological Gq inhibition induces strong pulmonary vasorelaxation and reverses pulmonary hypertension
Source: EMBO Mol Med. 2024 Jul 8;16(8):7. doi: 10.1038/s44321-024-00096-0 (PMC11319782; doi:10.1038/s44321-024-00096-0)
Supplement: Supplementary file 10 — EV Figure Source Data [file 44321_2024_96_MOESM10_ESM.zip › EMM-2023-18862 Expanded view figures/Figure EV5/EV5D/EV5D.xlsx]

## Sheet: Tabelle1
Tunel+ cells (% of CD31+ cells)
	native	DMSO	FR
	5.56	4.44	2.88
	2.65	5	3.33
	1.31	2.33	0.97
	1.06	0.95	2.59
	3.39	4.35	3.82
	3.81	2.48	2.77
average	2.96333	3.25833	2.72667
