# Supplementary material for: Pharmacological Gq inhibition induces strong pulmonary vasorelaxation and reverses pulmonary hypertension
Source: EMBO Mol Med. 2024 Jul 8;16(8):7. doi: 10.1038/s44321-024-00096-0 (PMC11319782; doi:10.1038/s44321-024-00096-0)
Supplement: Supplementary file 10 — EV Figure Source Data [file 44321_2024_96_MOESM10_ESM.zip › EMM-2023-18862 Expanded view figures/Figure EV5/EV5E/EV5E.xlsx]

## Sheet: Tabelle1
Heart rate
	DMSO	FR
	84.9742	78.3553
	81.3541	74.6027
	82.884	72.212
	79.214	74.5826
	71.5876	69.3888
	82.2877	69.4344
	85.2919	62.7127
	88.802	72.3577
	82.9988	74.0637
average	82.1549	71.9678
