# Supplementary material for: Pharmacological Gq inhibition induces strong pulmonary vasorelaxation and reverses pulmonary hypertension
Source: EMBO Mol Med. 2024 Jul 8;16(8):7. doi: 10.1038/s44321-024-00096-0 (PMC11319782; doi:10.1038/s44321-024-00096-0)
Supplement: Supplementary file 10 — EV Figure Source Data [file 44321_2024_96_MOESM10_ESM.zip › EMM-2023-18862 Expanded view figures/Figure EV5/EV5H/EV5H.xlsx]

## Sheet: Tabelle1
RV collagen deposition
	DMSO	FR
	5.44522	1.07908
	3.66405	3.20371
	10.2841	8.11509
	3.84488	1.49207
	3.71013	1.48208
	1.94752	2.79516
	8.57864	1.86639
	0.548419	6.57332
	3.30708	6.32957
average	4.59223	3.65961
